# Supplementary material for: Histone acetyltransferase inhibition reverses opacity in rat galactose-induced cataract
Source: PLoS One. 2022 Nov 23;17(11):e0273868. doi: 10.1371/journal.pone.0273868 (PMC9683626; doi:10.1371/journal.pone.0273868)
Supplement: S1 Dataset — Genes whose expression level was significantly higher (P < 0.1) in galactose than in the control are marked "UP," and those whose expression level was significantly lower (P < 0.1) in galactose than in the control are marked "DOWN." The six columns on the right show the change (Log2) in the signal value for each galactose sample relative to the control sample. (XLSX) [file pone.0273868.s010.xlsx]

## Sheet: Dataset S1
								Difference in signal value from control						P value
Gene	Day4_1	Day4_2	Day4_3	Day6_1	Day6_2	Day6_3	Count	gal-Day4_1	gal-Day4_2	gal-Day4_3	gal-Day6_1	gal-Day6_2	gal-Day6_3	gal-Day4_1_p	gal-Day4_2_p	gal-Day4_3_p	gal-Day6_1_p	gal-Day6_2_p	gal-Day6_3_p
9130023H24Rik				DOWN			1	-0.0819765	-0.0113305	-0.258469	-1.19495	-0.267887	-0.174435	0.792244	0.972765	0.627423	0.0882742	0.679165	0.725522
A3galt2	UP	UP	UP	UP	UP	UP	6	1.97561	1.84958	2.12617	2.24841	2.207	2.62332	0.00353124	0.00178505	0.000567598	0.000408263	0.000588244	2.73564e-05
Abca2	DOWN						1	-1.24344	-0.446095	-0.22912	-0.972104	-0.776447	-0.467505	0.0394965	0.440021	0.662149	0.172102	0.228176	0.407969
Abcb1a			UP				1	0.899285	0.894285	1.32665	0.916064	0.554585	0.225716	0.209924	0.132821	0.0332631	0.131516	0.386234	0.764652
Abcc4	DOWN						1	-1.002	-0.710644	-0.528228	-0.704951	-0.785416	-0.664017	0.0918359	0.222011	0.352223	0.337598	0.222834	0.25143
Abhd14b		DOWN		DOWN		DOWN	3	-0.833626	-1.0965	-0.906871	-1.33903	-0.558761	-1.09793	0.154009	0.0606488	0.120007	0.0543793	0.386326	0.0640159
Abhd2			UP			UP	2	0.718241	0.549926	1.10309	0.452878	0.511177	1.15423	0.330119	0.358309	0.0783612	0.421819	0.424342	0.0705224
Abhd6	DOWN			DOWN			2	-0.980147	-0.917973	-0.62195	-1.41227	-0.585505	-0.639677	0.098532	0.1157	0.277983	0.0418278	0.36392	0.268154
Abhd8						DOWN	1	-0.760661	-0.760661	-0.740934	-0.794164	-0.788354	-1.19556	0.18928	0.191522	0.200162	0.273652	0.221103	0.0443548
Abi1				UP			1	1.13399	0.621587	0.896491	1.03715	1.03715	0.505125	0.105963	0.298234	0.155726	0.0905681	0.105787	0.451113
Abi3bp	DOWN	DOWN	DOWN	DOWN			4	-1.84058	-1.08027	-1.2338	-2.46822	-1.01536	-0.780746	0.00286651	0.0645297	0.0362762	0.000271459	0.11483	0.181352
Ablim1				DOWN	DOWN	DOWN	3	-0.808258	-0.817494	-0.854221	-1.27976	-1.22439	-1.15314	0.165657	0.160751	0.142126	0.0667095	0.0571614	0.0521614
Acd	DOWN			DOWN			2	-1.32111	-0.945479	-0.443927	-1.34789	-0.82399	-0.863754	0.02933	0.105284	0.4288	0.0527116	0.200878	0.141152
Acot13						DOWN	1	-0.136047	-0.3854	-0.912306	-0.643791	-0.969368	-1.00836	0.72859	0.503411	0.117887	0.386576	0.132253	0.0879117
Acot2	UP	UP	UP	UP	UP		5	1.37191	1.19868	1.35859	1.0956	1.18337	0.260492	0.0472152	0.0434216	0.0291419	0.0748568	0.0650495	0.721909
Acox3			UP		UP	UP	3	0.853634	0.628614	1.08507	0.768666	1.25817	1.11576	0.236731	0.292729	0.0835275	0.199194	0.0498431	0.0808057
Acta1		UP	UP	UP	UP	UP	5	0.888931	2.21105	1.91384	1.85266	2.44213	3.48329	0.215803	0.000186415	0.0019563	0.00335748	0.000143259	2.28269e-08
Acta2		UP	UP	UP	UP	UP	5	0.897522	2.20543	1.97532	1.52665	2.35609	3.19139	0.210917	0.000193598	0.0013834	0.0148051	0.000243749	3.12255e-07
Actg1		UP	UP	UP	UP	UP	5	1.07892	1.437	1.76463	1.27646	1.93736	1.87893	0.125653	0.0153506	0.00435971	0.0397334	0.00254668	0.00282743
Actn1		UP		UP	UP	UP	4	0.84802	1.41015	1.02222	1.13251	1.4618	1.64357	0.240188	0.0173857	0.103753	0.0661356	0.0227207	0.00922465
Adam10					DOWN		1	-0.783145	-0.590703	-0.718752	-0.701913	-1.39587	-0.909982	0.177828	0.30886	0.213312	0.339932	0.0300931	0.121949
Adam15	UP	UP	UP	UP	UP	UP	6	1.46184	1.065	1.27735	1.10915	1.31924	1.36916	0.0337247	0.0730053	0.0405973	0.0715519	0.0397527	0.0309441
Adam1a		UP	UP				2	0.254744	1.3355	1.42526	-0.235827	0.769467	0.882586	0.796993	0.0243351	0.0219366	0.806506	0.2298	0.171602
Adamts18	DOWN			DOWN			2	-1.45384	-0.275523	-0.469633	-2.10755	-0.196228	-0.258279	0.0171189	0.629368	0.404482	0.00198299	0.762596	0.62599
Adsl					UP		1	0.884702	0.856059	0.884702	0.660318	1.17168	0.923374	0.218238	0.150379	0.161468	0.263154	0.0677388	0.151753
Agtrap				UP		UP	2	0.678631	0.475194	0.89569	1.20418	0.916508	1.09884	0.361434	0.428513	0.156111	0.0515902	0.152806	0.0857021
Ahcy					UP		1	0.0753489	0.681115	0.288079	-0.309591	1.26522	0.545654	0.983931	0.253759	0.677307	0.720939	0.0485795	0.412536
Aif1l	UP	UP	UP	UP	UP	UP	6	1.69944	1.39546	1.48189	1.5664	1.58678	2.06582	0.0127546	0.0185964	0.0170874	0.0125042	0.013417	0.00100397
Ak1		DOWN					1	-0.859787	-0.968086	-0.511254	-1.06383	-0.742246	-0.880084	0.142661	0.0972915	0.366902	0.132309	0.249384	0.134119
Akirin1		DOWN		DOWN		DOWN	3	-0.819248	-1.06351	-0.874509	-1.19635	-0.740844	-0.98435	0.160532	0.0687501	0.133259	0.0878778	0.250282	0.0954148
Alad	DOWN						1	-1.26241	-0.680441	-0.819256	-0.723361	-0.280983	-0.520217	0.0367711	0.242028	0.158464	0.323672	0.664299	0.361162
Alcam					DOWN	DOWN	2	-0.508925	-0.412863	-0.871909	-0.860536	-1.44088	-1.02371	0.355733	0.474147	0.134371	0.231815	0.0251634	0.0833702
Aldh1a1	DOWN	DOWN	DOWN	DOWN			4	-2.15667	-1.27052	-1.27052	-2.14186	-0.338638	-0.597957	0.000520549	0.0299059	0.0312123	0.00166119	0.600476	0.298567
Aldh3a2	UP		UP		UP		3	1.30442	0.865162	1.13229	0.459503	1.12334	0.869302	0.0601023	0.146045	0.0705389	0.416017	0.0798562	0.178469
Alg5	UP						1	1.22376	0.74661	0.731097	0.844684	0.592365	0.338808	0.0791962	0.210412	0.251453	0.161653	0.354829	0.628945
Alkbh5				UP			1	0.472741	0.430158	0.543296	1.07428	0.841921	0.84926	0.552309	0.474428	0.402542	0.0803089	0.188973	0.189213
Alyref					UP		1	0.0861834	0.573983	0.483327	0.684895	1.07441	0.522593	0.997297	0.337345	0.460405	0.24753	0.0938566	0.434242
Amn1	UP			UP			2	1.38294	0.713697	0.945222	1.17397	0.30258	0.940483	0.0453476	0.231474	0.133626	0.057357	0.635311	0.143968
Anapc10	UP						1	1.31471	0.853301	0.355104	0.986848	0.798889	0.550915	0.057967	0.151711	0.598408	0.106124	0.212522	0.407676
Ang		UP					1	0.425167	1.19364	0.104187	0.503854	0.817511	0.919535	0.602543	0.0443168	0.910171	0.378399	0.202083	0.153543
Angptl4			UP	UP	UP	UP	4	0.394609	0.801566	1.22206	1.0067	1.96194	2.39804	0.635857	0.178397	0.0504118	0.0997498	0.00224339	0.000128774
Ankrd1				UP	UP		2	0.103691	0.0872873	0.877703	2.26375	1.28292	0.826055	0.981106	0.893982	0.164952	0.000373686	0.0455208	0.20224
Ankrd40	DOWN			DOWN	DOWN	DOWN	4	-1.0889	-0.605115	-0.764893	-1.17196	-1.14762	-0.976737	0.0687409	0.297374	0.186634	0.0949982	0.0746455	0.0978983
Ankrd42	UP		UP				2	1.47246	0.785711	1.04631	0.910449	0.930684	0.910449	0.0323741	0.187237	0.0955836	0.133716	0.146571	0.157844
Antxr1	DOWN						1	-1.01313	-0.728904	-0.751222	-1.15187	-0.43226	-0.642196	0.0885688	0.210501	0.194267	0.101207	0.503224	0.266389
Anxa11	UP						1	1.29391	0.776189	0.584751	0.489885	0.798172	0.539525	0.0623505	0.192699	0.365221	0.390014	0.212932	0.418242
Anxa2			UP			UP	2	0.247384	0.917178	1.04196	0.604809	1.00217	1.357	0.805789	0.123092	0.0970194	0.300906	0.118057	0.032515
Ap1ar					DOWN		1	0.193319	-0.705877	-0.244575	-0.518511	-1.15762	-0.152007	0.871096	0.225089	0.643767	0.499564	0.0721469	0.753042
Ap3s2					DOWN		1	0.395415	-0.771938	-0.536151	-0.539986	-1.21415	-0.441571	0.634969	0.185095	0.3455	0.479033	0.0592745	0.432267
Ap5m1		UP	UP			UP	3	1.02522	1.12086	1.10574	0.533525	0.973834	1.07991	0.147487	0.059081	0.0776215	0.354443	0.128789	0.0914551
Apba1			DOWN		DOWN	DOWN	3	-0.877327	-0.892766	-0.977899	-0.685407	-1.12832	-1.12597	0.135419	0.125942	0.09455	0.352797	0.0796684	0.0577444
Apoe		DOWN					1	-0.559988	-1.0224	-0.624326	0.0655439	-0.562079	-0.083879	0.316115	0.080067	0.276251	0.830737	0.383501	0.838443
Appl2				DOWN			1	-0.0590096	-0.538137	-0.137245	-1.1963	-0.442171	-0.356316	0.819734	0.353204	0.775332	0.087892	0.493439	0.517801
Aqp1	DOWN	DOWN	DOWN	DOWN	DOWN	DOWN	6	-3.02592	-2.45268	-2.03699	-2.66049	-2.20691	-2.25444	1.49621e-06	2.9659e-05	0.000631673	8.3773e-05	0.000603167	0.000191043
Arf4			UP		UP	UP	3	0.605508	0.849622	1.46469	0.992521	1.54299	1.0538	0.423954	0.153502	0.0184491	0.104271	0.0161996	0.0998997
Arhgap24	DOWN	DOWN	DOWN	DOWN	DOWN	DOWN	6	-2.31276	-2.14668	-2.07574	-2.88809	-1.68264	-2.14668	0.000206441	0.000254792	0.000498646	1.87585e-05	0.0089241	0.000377092
Arhgap29		DOWN	DOWN		DOWN		3	-0.717667	-1.55624	-1.55789	-1.02623	-1.234	-0.957004	0.212674	0.00790542	0.00858638	0.147661	0.0552339	0.104577
Arhgap5		DOWN	DOWN		DOWN	DOWN	4	-0.912673	-1.63399	-1.46621	-0.925383	-1.35902	-1.00576	0.121692	0.00530376	0.0132503	0.195534	0.0347262	0.0886996
Arhgef4	DOWN						1	-1.01107	-0.585317	-0.704824	-0.704824	-0.779223	-0.662324	0.0891675	0.313226	0.221882	0.337696	0.226513	0.252569
Arid3b	DOWN	DOWN	DOWN	DOWN	DOWN	DOWN	6	-1.48384	-1.17925	-1.3311	-1.77652	-1.69971	-1.08437	0.0150776	0.0437516	0.0241818	0.00961622	0.00825408	0.0672447
Arid5b	UP						1	1.22583	0.0445453	0.285315	0.582267	0.428093	0.455526	0.0786502	0.95159	0.680646	0.31722	0.503109	0.500987
Arih1					DOWN		1	-0.72891	-0.940399	-0.960515	-0.910429	-1.09246	-0.870515	0.206364	0.107149	0.100341	0.203507	0.0897329	0.138207
Arl15		DOWN					1	-0.810207	-1.10884	-0.855354	-0.875661	-0.879304	-0.869099	0.164739	0.0578282	0.14162	0.222952	0.172212	0.13882
Arl5b						UP	1	0.417079	0.401662	0.868055	0.916448	0.532174	1.07549	0.611284	0.504822	0.169846	0.131366	0.405641	0.0928443
Arl6ip1					UP	UP	2	0.866736	0.69432	0.999272	0.986491	1.17051	1.22923	0.228801	0.244554	0.112041	0.106242	0.0680146	0.0535549
Arl6ip5	UP	UP	UP	UP	UP		5	1.186	1.03658	1.21512	1.44683	1.43853	1.00117	0.0896966	0.0810613	0.0517745	0.0205749	0.0249684	0.118806
Arl8b					UP		1	1.05722	0.549015	0.73744	0.466975	1.11959	0.6206	0.134152	0.359119	0.247155	0.409528	0.0808653	0.346573
Arpc3	UP			UP	UP		3	1.44639	0.767035	0.861326	1.49597	1.19573	0.920015	0.0357752	0.19806	0.173324	0.0168277	0.0623	0.153319
Arrdc3	UP	UP	UP	UP	UP	UP	6	4.55076	3.8766	3.74263	3.36517	3.80689	3.68332	5.61264e-12	5.50358e-11	1.01626e-09	1.68421e-07	3.18768e-09	3.35534e-09
Arsk		DOWN	DOWN				2	-0.603226	-1.14929	-1.03705	-1.08349	-0.98792	-0.637679	0.284926	0.0493413	0.0768255	0.12479	0.124994	0.269561
Arvcf	DOWN			DOWN			2	-1.14373	-0.660166	-0.834717	-1.37011	-0.860748	-0.958604	0.0567981	0.256157	0.151073	0.0487149	0.181466	0.104022
Ascc1		DOWN	DOWN	DOWN		DOWN	4	-0.742019	-1.01306	-1.05423	-1.30583	-0.904526	-0.974712	0.199179	0.082839	0.07222	0.0610297	0.160206	0.0985673
Ash1l	DOWN	DOWN			DOWN		3	-0.994831	-1.14934	-0.807917	-0.749019	-1.19873	-0.714656	0.0939908	0.0493315	0.164057	0.304897	0.0625818	0.219001
Asl	UP		UP				2	1.58964	0.869182	1.17121	0.955421	0.975042	0.99696	0.0202942	0.144162	0.0611222	0.116872	0.128317	0.120433
Asmtl				UP			1	0.176088	0.243073	0.530611	1.02758	0.434745	0.237312	0.89212	0.690839	0.414404	0.0933776	0.49653	0.750313
Ass1	DOWN			DOWN			2	-1.45584	-0.885481	-0.742119	-1.47822	-0.0652516	-0.647773	0.0169751	0.12903	0.199476	0.0327153	0.921755	0.262509
Asun	DOWN	DOWN		DOWN		DOWN	4	-1.14849	-1.01628	-0.948686	-1.59738	-0.963595	-1.12984	0.0558466	0.0818734	0.10444	0.0205128	0.134577	0.0569202
Atf3	UP	UP	UP	UP	UP	UP	6	3.29194	2.69185	3.36705	3.52156	3.45727	3.14241	7.4426e-07	5.32477e-06	4.03372e-08	4.53696e-08	7.48311e-08	4.74164e-07
Atf5	DOWN	DOWN			DOWN	DOWN	4	-1.20945	-1.09426	-0.808861	-1.07179	-1.11272	-1.19046	0.0448085	0.0611721	0.163585	0.129222	0.0839289	0.0452374
Atic	UP						1	1.18199	0.899323	0.946687	0.750562	0.643736	0.596964	0.0908757	0.13063	0.133002	0.209007	0.314796	0.366611
Atp13a1	DOWN						1	-1.01822	-0.589578	-0.370497	-0.370497	-0.409969	-0.370497	0.0871057	0.309768	0.502773	0.652781	0.525602	0.502992
Atp1a1	DOWN						1	-1.24473	-0.294794	-0.183591	-0.932016	-0.446643	0.25981	0.0393058	0.606323	0.717464	0.192072	0.489057	0.72274
Atp1b1	DOWN	DOWN	DOWN		DOWN		4	-0.993616	-1.42543	-1.38201	-0.794952	-1.30346	-0.543374	0.0943601	0.0149258	0.0193789	0.273127	0.042858	0.34171
Atp1b3	DOWN						1	-1.5842	-0.649835	-0.510864	-0.947108	-0.0271636	-0.17896	0.00972113	0.263574	0.367244	0.184362	0.968935	0.720012
Atp2b4	DOWN			DOWN			2	-1.43906	-0.655425	-0.748126	-1.53611	-0.52013	0.311857	0.0182103	0.259542	0.196027	0.0261728	0.42014	0.660369
Atp5hl1		UP		UP	UP		3	0.749223	1.00424	0.845384	1.19992	1.57746	0.930813	0.306887	0.0910905	0.181775	0.0523726	0.0139713	0.14833
Atp5j			DOWN				1	0.174158	-0.542102	-1.10602	-0.232543	-0.740704	-0.775688	0.894478	0.349725	0.0596825	0.810379	0.250372	0.184051
Atp5l		UP		UP	UP		3	0.826241	1.07623	0.554888	1.32078	1.35438	0.428575	0.253933	0.0700102	0.391882	0.0336758	0.0347732	0.529264
Atp6ap2					UP	UP	2	0.515391	0.563322	0.912356	0.720289	1.44891	1.33005	0.509095	0.346536	0.148246	0.226189	0.0239427	0.0362389
Atp6v0d2	UP						1	1.44984	-0.167151	0.399884	0.399884	0.243655	-0.343257	0.0353078	0.765205	0.548138	0.469915	0.702049	0.531635
Atp6v1b2	UP				UP	UP	3	1.33735	0.963728	0.944675	0.836585	1.284	1.29166	0.0534895	0.105034	0.13386	0.165378	0.0453395	0.0421679
Atp7a					DOWN		1	-0.390249	-0.603137	-0.435654	-0.624205	-1.10406	-0.361865	0.459276	0.298933	0.436804	0.403136	0.0863708	0.511979
Atrnl1	DOWN						1	-1.00007	-0.844815	-0.564484	-1.06568	-1.02949	-0.651464	0.0924118	0.14736	0.322134	0.131586	0.109857	0.259962
Atrx		DOWN					1	-0.92218	-1.02074	-0.78616	-1.03709	-0.928315	-0.64831	0.118193	0.0805545	0.175202	0.143092	0.149473	0.262137
Aurkb		UP	UP	UP	UP		4	0.289056	1.21067	1.22274	1.18136	1.5145	1.0123	0.756337	0.0413528	0.0502803	0.0558997	0.0182717	0.114593
Aven	DOWN		DOWN				2	-1.01228	-0.66955	-1.00409	-1.02235	-1.05111	-0.948214	0.0888143	0.249548	0.0863352	0.14932	0.102581	0.107665
Avpi1					UP		1	0.479403	0.32096	0.724099	0.832922	1.49558	0.580661	0.545442	0.596159	0.256255	0.167084	0.0197721	0.380845
Axin1			DOWN				1	-0.821035	-0.821035	-0.975379	-1.138	-0.826578	-0.915319	0.15971	0.158965	0.0953725	0.105678	0.199463	0.119871
B230118H07Rik		DOWN	DOWN		DOWN	DOWN	4	-0.238522	-1.25008	-1.36104	-0.685713	-1.51108	-1.21825	0.613245	0.0326266	0.0212451	0.352556	0.01887	0.0405998
B2m		UP	UP	UP	UP	UP	5	0.0569835	1.29872	1.83631	1.03894	1.16776	1.30846	0.961288	0.0285682	0.00298758	0.090051	0.0686629	0.0394795
B3galnt1	UP	UP	UP	UP	UP	UP	6	1.17445	1.16469	1.20896	1.02933	1.4732	1.29101	0.0931242	0.0497662	0.0530087	0.0928585	0.0216862	0.0422752
Bahd1				UP			1	0.598086	0.211954	0.7204	1.16707	0.150321	0.481079	0.430635	0.730175	0.25882	0.0587477	0.81243	0.474934
Bbc3	UP	UP	UP		UP		4	1.25686	1.61093	1.3742	0.967666	1.13628	0.968723	0.0708353	0.00654661	0.0272932	0.112587	0.0764509	0.131793
Bcap29	UP			UP			2	1.89144	0.57414	0.725906	1.16916	0.979633	0.838236	0.00531621	0.33721	0.25501	0.0583233	0.126533	0.195322
Bcar3	DOWN	DOWN	DOWN	DOWN	DOWN	DOWN	6	-1.20847	-1.03121	-1.51788	-1.16978	-1.15742	-1.18025	0.0449695	0.0775215	0.0104026	0.0956569	0.0721966	0.0470511
Bcat1	UP	UP	UP	UP	UP	UP	6	2.0094	1.83848	1.84433	2.01438	1.83484	1.73646	0.00298331	0.0019027	0.00286159	0.00147846	0.00425887	0.00587819
Bcl2		DOWN	DOWN		DOWN	DOWN	4	-0.380095	-1.61273	-1.00321	-0.763227	-1.67088	-1.10789	0.468857	0.00592496	0.0865999	0.294818	0.00941392	0.0617265
Bcl2l1	UP				UP		2	1.75394	0.477267	0.874721	0.899354	1.22292	0.957373	0.010031	0.426463	0.166453	0.138148	0.0565911	0.136587
Bcl6	DOWN	DOWN	DOWN	DOWN	DOWN	DOWN	6	-1.73135	-1.79811	-1.49139	-1.71498	-1.2169	-1.04126	0.00490884	0.00216701	0.0117863	0.0125697	0.0587004	0.0784092
Bcr		DOWN			DOWN		2	-0.591543	-0.972922	-0.323577	-1.08391	-1.39897	-0.322632	0.29314	0.0956466	0.553351	0.124633	0.0297289	0.55386
Bet1				UP			1	1.01721	0.568617	0.420917	1.08108	0.349546	0.191054	0.150978	0.341951	0.52527	0.078536	0.58413	0.80798
Bex4	UP			UP		UP	3	2.12691	0.906426	0.924751	1.67022	0.941868	1.08499	0.00162722	0.12759	0.142595	0.00791926	0.141791	0.089883
Bhlhe40						UP	1	1.02839	0.360627	0.667331	0.112158	0.716038	1.25731	0.146122	0.55033	0.297568	0.775871	0.263683	0.0481497
Bloc1s4	UP	UP					2	1.37073	1.41917	0.958652	0.470081	0.813839	0.840656	0.0474184	0.0166771	0.127984	0.406849	0.204111	0.193969
Bloc1s6					UP	UP	2	0.912143	0.784928	0.935185	0.587748	1.0669	1.17827	0.202787	0.187682	0.137967	0.313201	0.0961723	0.0646605
Blvrb		UP		UP	UP		3	0.665267	1.16908	0.37275	1.09808	1.31013	0.51592	0.372407	0.0489056	0.57835	0.0742425	0.0411376	0.440644
Bmp1		UP	UP		UP	UP	4	0.677929	1.17628	1.13942	0.457682	1.49157	1.26083	0.362006	0.0475209	0.0687305	0.417606	0.0201035	0.0475053
Bmp6			UP			UP	2	1.15029	0.914476	1.23983	0.83312	0.568601	1.17021	0.100631	0.124211	0.0470615	0.166991	0.37439	0.0665785
Bop1					UP		1	0.530433	0.553415	0.449895	0.495923	1.06312	0.457989	0.494288	0.355219	0.494582	0.384968	0.0973524	0.498443
Brd2	DOWN						1	-1.09185	-0.594503	-0.50667	-0.630607	-0.18746	-0.2289	0.0680504	0.305803	0.370931	0.397677	0.773019	0.66021
Brd9		UP					1	0.76495	1.01588	0.786911	0.28245	0.885895	0.941377	0.295519	0.0873703	0.215391	0.58652	0.166955	0.14357
Brix1	UP						1	1.17921	0.271404	0.283196	0.523478	0.412593	0.561324	0.0916981	0.655734	0.683211	0.362445	0.518614	0.398162
Brsk1		DOWN	DOWN		DOWN		3	-0.946578	-1.0041	-0.980824	-0.948564	-1.33008	-0.930211	0.109572	0.0855682	0.0936025	0.183631	0.03878	0.114217
Bst1	DOWN		DOWN	DOWN		DOWN	4	-2.14909	-0.881686	-0.975334	-1.50392	-0.433206	-0.993445	0.000543696	0.130662	0.0953872	0.0296556	0.502286	0.0925142
Btbd6	DOWN			DOWN	DOWN	DOWN	4	-1.10655	-0.756108	-0.925584	-1.90497	-1.36167	-1.56913	0.0646887	0.194163	0.11283	0.00535767	0.0343739	0.00885359
Btbd7		DOWN					1	-0.496021	-1.05664	-0.859717	-0.883791	-0.474427	-0.468098	0.366221	0.0705421	0.139681	0.21829	0.462309	0.407424
Btg1	DOWN						1	-1.30522	-0.782372	-0.943159	-1.05337	-0.290238	-0.354754	0.0312037	0.179292	0.106401	0.13645	0.653872	0.519446
Btg2	UP		UP	UP	UP	UP	5	1.19389	0.629424	1.10505	1.19362	1.21031	1.33339	0.0874147	0.292098	0.0778144	0.0535483	0.0591827	0.0357588
Btg3	UP	UP	UP	UP	UP	UP	6	1.40664	1.27401	1.47576	1.85799	1.46079	1.69126	0.0415466	0.0317565	0.0175624	0.00327089	0.0228144	0.00733867
C1qb			DOWN			DOWN	2	-0.586741	-0.821099	-1.07961	-0.193336	-0.653595	-1.10817	0.296562	0.158933	0.065828	0.856946	0.310637	0.0616627
Cacng5	DOWN						1	-1.24177	-0.447095	-0.162332	-0.190101	-0.055445	0.0913459	0.0397437	0.439016	0.74383	0.860813	0.933883	0.93548
Cacybp						DOWN	1	-0.138394	-0.76865	-0.829148	-0.903377	-0.709464	-1.02195	0.725865	0.186952	0.153704	0.207348	0.27097	0.0838804
Cald1						UP	1	0.123876	0.873071	0.923141	0.429765	0.802643	1.06089	0.956224	0.142358	0.143319	0.442432	0.210387	0.0975506
Calu		UP	UP			UP	3	0.383072	0.996062	1.16426	0.717827	0.868502	1.20505	0.648634	0.0937775	0.0627228	0.22763	0.175421	0.0586082
Camk1d	UP						1	1.56081	-0.148578	0.53293	0.295651	0.459547	0.260459	0.0228275	0.789374	0.41222	0.572769	0.472412	0.721949
Camlg		UP					1	0.864034	1.1785	0.902587	0.109599	0.802304	0.540954	0.230421	0.0471013	0.152819	0.778857	0.210579	0.416907
Cap2					DOWN		1	-0.629266	-0.875854	-0.885715	-0.906475	-1.07391	-0.923589	0.26718	0.133201	0.128548	0.205654	0.0953274	0.116705
Capg				UP			1	0.408605	0.554328	0.853798	1.40976	0.827862	0.554978	0.620502	0.354413	0.177277	0.0238643	0.196445	0.403946
Capn1						UP	1	0.502387	0.502387	0.508056	0.381614	0.745177	1.07429	0.522081	0.402088	0.435999	0.487174	0.244799	0.0932257
Capn3						DOWN	1	0.0410223	-0.331422	-0.753395	-0.347809	-0.461346	-1.32499	0.941634	0.563598	0.193039	0.677869	0.474799	0.0263496
Car14	DOWN			DOWN			2	-1.59829	0.597557	0.382515	-1.64478	0.822514	-0.150064	0.00912437	0.317582	0.567387	0.0168969	0.199344	0.755441
Car2			DOWN				1	-0.55706	-0.622294	-1.26624	-0.727848	-0.795753	-0.713648	0.318306	0.284062	0.0317691	0.320336	0.216788	0.219615
Car5b	DOWN	DOWN	DOWN	DOWN	DOWN	DOWN	6	-2.09694	-1.46849	-1.48012	-1.98179	-1.06978	-1.04897	0.000730941	0.0121685	0.0124229	0.00371343	0.0966074	0.0763098
Car9	DOWN	DOWN	DOWN	DOWN	DOWN		5	-2.27166	-1.69858	-1.62309	-1.9538	-1.49439	-0.114412	0.000264767	0.00376121	0.00622726	0.00425038	0.0202262	0.799867
Casc4		DOWN	DOWN		DOWN		3	-0.396016	-1.30694	-1.12836	-1.13936	-1.11527	-0.797732	0.453884	0.0255396	0.0548628	0.105235	0.0832189	0.172501
Casp6	UP	UP	UP	UP	UP	UP	6	2.13066	2.15128	1.50307	1.5795	1.55529	1.36327	0.00159518	0.00027752	0.0155312	0.0118187	0.0153708	0.0316971
Cat		UP	UP			UP	3	0.819279	1.01049	1.17647	-0.393865	1.02624	1.10816	0.25844	0.0890786	0.0599344	0.627344	0.109503	0.0829758
Cbfb				UP			1	0.547274	0.472749	0.572902	1.0414	0.414969	0.649328	0.477988	0.430937	0.37566	0.0893429	0.516221	0.323176
Ccdc115	UP	UP	UP			UP	4	1.84943	1.40663	1.11725	0.835839	1.0529	1.20469	0.0064827	0.017669	0.0744826	0.165725	0.100608	0.0586856
Ccdc186						DOWN	1	-0.887721	-0.67936	-0.890946	-0.899646	-0.911681	-1.00972	0.131264	0.242767	0.126393	0.2094	0.156918	0.0875008
Ccdc77	UP						1	1.3744	0.160716	0.0646376	-0.316198	-0.742512	-0.00538438	0.0467878	0.796473	0.962045	0.713425	0.249214	0.93919
Ccdc86	UP			UP	UP	UP	4	1.47851	0.877459	0.831569	1.3463	2.08757	1.28774	0.0316246	0.140343	0.189342	0.0305591	0.00114873	0.0428173
Ccdc97		UP					1	0.552724	1.04377	0.89855	0.263199	0.911712	0.759314	0.472776	0.0789596	0.15474	0.606842	0.15496	0.243323
Ccl2		UP	UP	UP	UP	UP	5	0.731166	1.54016	1.82986	1.63313	2.29334	1.31096	0.320292	0.00934908	0.00309248	0.00934733	0.000355338	0.0390913
Ccnc	UP						1	1.32178	0.488785	0.682606	0.996294	0.821219	0.45828	0.0565369	0.415182	0.286038	0.103052	0.20005	0.498143
Ccng1				DOWN			1	-0.53835	-0.657773	-0.528197	-1.18281	-0.498084	-0.380655	0.332536	0.257862	0.352249	0.0917766	0.440193	0.492523
Ccng2						UP	1	0.547275	0.357586	0.469552	0.357586	0.435321	1.06893	0.477986	0.55378	0.474324	0.510383	0.495962	0.0949352
Ccnh	UP			UP			2	1.51314	0.836489	0.864297	1.30779	1.03698	1.0442	0.0276205	0.160027	0.171782	0.0353634	0.105845	0.103159
Ccnl1						UP	1	0.727521	0.109523	0.659332	0.574426	0.728021	1.18525	0.323044	0.864213	0.303729	0.323029	0.255799	0.0630352
Ccrn4l			UP	UP		UP	3	0.934926	0.858075	1.21218	1.50292	0.996922	1.28708	0.190577	0.149411	0.0523599	0.0163493	0.119989	0.0429268
Cct6a	UP						1	1.22573	0.961963	0.658089	0.812316	0.598356	0.538226	0.078676	0.105678	0.304694	0.176927	0.350001	0.419456
Cd151		UP	UP	UP	UP	UP	5	0.974066	2.01283	1.94957	1.35025	2.22066	2.38382	0.17088	0.000672187	0.00160136	0.0301	0.000543762	0.000141396
Cd48		UP	UP	UP			3	0.010062	1.03649	1.43059	1.38042	0.855118	0.99861	0.903621	0.0810893	0.0214332	0.0267833	0.182151	0.119794
Cd55		DOWN			UP		2	-0.0400475	-1.67027	0.35722	0.826109	2.31449	0.344862	0.842601	0.0043786	0.595987	0.170292	0.000313257	0.621975
Cd63			UP	UP	UP	UP	4	0.974922	0.962593	1.29747	1.62858	1.40766	1.38917	0.170467	0.105447	0.0374541	0.00953767	0.0282448	0.0285023
Cd68	UP			UP	UP		3	1.56303	0.221503	0.649584	1.23917	1.72745	0.832395	0.022623	0.718023	0.311351	0.0455248	0.00711753	0.198617
Cd81		UP	UP		UP	UP	4	-0.117649	1.18999	1.2283	0.283474	1.7517	1.66092	0.750064	0.044974	0.0492129	0.585447	0.00635242	0.00849367
Cd9	DOWN						1	-1.09558	-0.322821	-0.0800041	-0.322821	-0.0200169	0.256305	0.0671844	0.5735	0.848533	0.705921	0.977805	0.727013
Cda			DOWN				1	-0.471434	-0.61771	-1.29755	-0.512081	-0.651987	-0.549741	0.386731	0.287574	0.0278829	0.505802	0.311833	0.336481
Cdadc1						DOWN	1	-0.522701	-0.617832	-0.478957	-0.952092	-0.600501	-1.10431	0.344748	0.28748	0.395869	0.181868	0.35172	0.0625404
Cdc42bpa	DOWN			DOWN	DOWN		3	-1.10101	-0.91187	-0.919875	-1.52245	-1.16965	-0.822675	0.0659388	0.118118	0.114983	0.027605	0.0692299	0.160095
Cdc42se1	UP	UP	UP	UP	UP	UP	6	1.37769	1.29911	1.04071	1.49978	1.13894	1.15601	0.0462286	0.028521	0.0974349	0.016564	0.0757657	0.0700731
Cdc42se2	UP	UP	UP	UP	UP	UP	6	1.33125	1.30604	1.44776	1.45278	1.40187	1.5027	0.0546665	0.0276786	0.0198823	0.0200852	0.0288986	0.017561
Cdcp1	DOWN						1	-1.13256	-0.213234	0.198946	-0.475304	-0.0214233	0.733393	0.0590803	0.706263	0.787837	0.542249	0.97606	0.260762
Cdh1	DOWN						1	-1.87798	-0.110483	0.203932	-0.761585	0.553048	0.781729	0.00236987	0.839559	0.781515	0.295972	0.387546	0.228917
Cdh2	DOWN						1	-1.01387	-0.641737	-0.477184	-1.04935	-0.597361	-0.55679	0.0883557	0.269489	0.397498	0.138069	0.354252	0.330752
Cdkal1						DOWN	1	-0.263347	-0.496584	-0.768056	-0.949005	-0.789464	-1.22212	0.586558	0.39097	0.184899	0.18341	0.220452	0.0399871
Cdkn1a	UP	UP	UP	UP	UP	UP	6	1.65962	1.17461	1.33008	1.08664	2.27714	1.81274	0.0151399	0.0478389	0.0327975	0.0771093	0.000391086	0.003997
Cdkn1c	DOWN	DOWN	DOWN	DOWN	DOWN	DOWN	6	-0.992934	-1.27867	-1.32622	-1.63805	-1.78484	-1.93242	0.094568	0.0288767	0.0246917	0.0173737	0.00553893	0.00133792
Cep19			DOWN				1	0.101663	-0.398233	-1.10544	-0.578588	-0.482136	-0.535015	0.983607	0.489619	0.0598121	0.443314	0.455034	0.348652
Cep290		DOWN					1	-0.112141	-1.0261	-0.929976	-0.835898	-0.815123	-0.356576	0.756532	0.0789889	0.111195	0.246781	0.205779	0.517528
Cep57						UP	1	0.828776	0.966106	0.858485	-0.0496413	0.392833	1.10719	0.252306	0.104171	0.174808	0.969335	0.538732	0.0832565
Cep83		DOWN					1	-0.229701	-1.0934	-0.874333	-0.975318	-0.808135	-0.641421	0.622855	0.0613751	0.133334	0.170571	0.209703	0.266932
Cers4	DOWN			DOWN			2	-1.17536	-0.894781	-0.474472	-1.86818	-0.634502	-0.289	0.050729	0.125099	0.399998	0.00635746	0.32503	0.591049
Cetn3		DOWN	DOWN		DOWN	DOWN	4	-0.432572	-1.86504	-1.79453	-0.550477	-1.86161	-1.91232	0.420545	0.00147355	0.00254355	0.469173	0.00381232	0.00149793
Cgnl1	DOWN						1	-1.16342	-0.800863	-0.467595	-0.484791	-0.327125	-0.461085	0.0529535	0.169341	0.406379	0.532723	0.612997	0.413907
Chac1	DOWN	DOWN	DOWN		DOWN	DOWN	5	-0.992877	-1.14814	-1.06659	-1.11461	-2.0629	-2.19873	0.0945855	0.0495669	0.0690462	0.113573	0.0013446	0.000272503
Chchd2				UP			1	0.719318	-0.193224	0.663333	1.17449	0.946447	0.403686	0.329292	0.731665	0.300637	0.0572531	0.139869	0.556081
Chchd4 // LOC100361898				UP	UP		2	0.129599	0.685792	0.860473	1.21531	1.05935	0.843049	0.949176	0.250471	0.173769	0.0495908	0.0985437	0.192637
Chka	UP		UP	UP			3	1.33736	0.802253	1.13531	1.03601	0.754019	0.789203	0.0534889	0.178021	0.0697687	0.0908993	0.239261	0.224251
Chpt1		DOWN					1	-0.397392	-1.03816	-0.911011	-0.949614	-0.887433	-0.48069	0.452602	0.0755611	0.11839	0.183105	0.168271	0.395934
Chrdl1	DOWN	DOWN		DOWN			3	-2.26323	-0.973918	-0.88262	-2.44322	-0.457423	0.00860262	0.000278505	0.0953107	0.129835	0.000314438	0.478581	0.957293
Chst12			DOWN				1	-0.126684	-0.777715	-1.11995	-1.07196	-0.970499	-0.63416	0.739493	0.181865	0.056638	0.129157	0.131801	0.27205
Cir1	UP						1	1.37598	0.324263	0.116161	0.268213	0.397238	0.23104	0.0465195	0.592277	0.894531	0.601519	0.534213	0.758057
Clic1				UP			1	0.926004	0.628243	0.450323	1.00773	0.894975	0.457711	0.195292	0.293018	0.494137	0.0994282	0.16266	0.49873
Clic4		UP	UP	UP		UP	4	0.910521	1.24965	1.70923	1.50542	0.989238	1.12314	0.203678	0.035193	0.00578762	0.0161805	0.122864	0.0787456
Clip3				DOWN	DOWN		2	-0.341439	-0.791254	-0.806585	-1.29194	-1.28522	-0.898033	0.506324	0.174459	0.164723	0.064003	0.045855	0.126706
Cln8		UP					1	1.09984	1.07515	0.770001	0.043656	0.782445	0.874211	0.117861	0.0702924	0.225899	0.856805	0.222059	0.175908
Cltc						UP	1	0.165432	0.494878	0.744513	0.311476	0.630561	1.14108	0.905159	0.409285	0.242422	0.55649	0.324768	0.0739103
Clu	DOWN			DOWN			2	-1.28546	-0.881007	-0.730877	-2.15866	-0.773151	-0.524288	0.0336765	0.130956	0.206048	0.00152186	0.230162	0.357693
Cml3	DOWN	DOWN	DOWN	DOWN	DOWN	DOWN	6	-3.27746	-3.02286	-2.95655	-3.41792	-2.76426	-3.52534	1.99583e-07	2.71932e-07	8.14739e-07	3.69832e-07	1.73607e-05	6.96102e-09
Cmpk2		UP	UP	UP			3	0.744767	1.22494	1.63993	1.0693	0.457219	0.707995	0.31016	0.0389986	0.00816072	0.0816264	0.474648	0.278671
Cmtm7						DOWN	1	-0.927608	-0.53346	-0.725133	-1.04799	-0.880875	-1.1191	0.11623	0.357336	0.209467	0.138617	0.171445	0.0592315
Cnot2		DOWN					1	-0.581778	-0.964293	-0.795311	-0.842958	-0.571072	-0.561701	0.300127	0.0985976	0.170447	0.242425	0.375909	0.326799
Cnrip1	UP	UP					2	1.82201	1.35797	0.580746	0.447203	0.604926	0.654013	0.00736364	0.0220259	0.368729	0.426827	0.344755	0.31946
Cntf	DOWN						1	-1.40925	-0.377473	-0.182816	-0.57916	0.0143012	0.0699518	0.0205995	0.512033	0.718419	0.442796	0.979583	0.963171
Cntfr	DOWN						1	-0.986895	-0.732399	-0.434206	-0.999885	-0.669815	-0.644798	0.096424	0.208348	0.438214	0.159204	0.298745	0.264574
Col4a1	DOWN	DOWN	DOWN	DOWN	DOWN		5	-2.21852	-1.37165	-1.18883	-1.72997	-1.53041	-0.736662	0.000363195	0.0191331	0.0434181	0.0117847	0.0173992	0.205887
Col4a2	DOWN			DOWN			2	-1.63207	-0.835655	-0.74694	-1.64789	-0.887755	-0.499682	0.00782446	0.151751	0.196705	0.0166802	0.168117	0.378981
Col4a3	DOWN			DOWN			2	-1.41018	-0.553871	-0.402464	-1.34296	-0.692815	-0.149987	0.0205216	0.339528	0.469766	0.0536349	0.282409	0.755537
Col4a5	DOWN						1	-1.16561	0.19202	0.204258	-0.472164	0.0359415	0.348149	0.0525404	0.755759	0.781103	0.54542	0.952735	0.618204
Colgalt2				DOWN			1	-0.863977	-0.450629	-0.430077	-1.18946	-0.352316	-0.495132	0.140904	0.435477	0.442248	0.0898424	0.58575	0.383002
Commd5	UP	UP		UP			3	1.46562	1.06147	0.487117	1.21622	0.772274	0.829629	0.0332383	0.073969	0.456615	0.0494296	0.228109	0.200192
Copa			UP				1	0.808924	0.812535	1.12026	0.414468	1.01768	1.05042	0.265247	0.172465	0.0736813	0.456385	0.112485	0.101037
Copz2					DOWN		1	-0.755779	-0.909242	-0.896907	-0.558944	-1.06503	-0.674764	0.191836	0.119171	0.123973	0.461297	0.0981026	0.244282
Coq10a			UP		UP		2	0.543215	0.555942	1.2049	0.412276	1.10382	0.596484	0.481889	0.352991	0.0538349	0.458405	0.0852223	0.367025
Coro2b				DOWN			1	-0.902945	-0.632689	-0.830063	-1.17312	-0.959942	-0.854434	0.125357	0.276206	0.153269	0.0946501	0.136064	0.145291
Coro6	UP					UP	2	1.75224	0.856607	0.962075	0.254734	0.745306	1.22043	0.0101075	0.150115	0.126575	0.615876	0.244718	0.0553507
COX2		DOWN	DOWN		DOWN	DOWN	4	-0.379901	-0.980537	-1.11076	-0.567101	-1.31119	-1.12312	0.469041	0.0931017	0.0586308	0.453781	0.0416372	0.058356
Cp	DOWN			DOWN			2	-1.52753	-0.66304	-0.340751	-1.39148	-0.17667	0.774165	0.0124889	0.25412	0.534553	0.0451132	0.785903	0.233709
Cpm	DOWN	DOWN	DOWN	DOWN	DOWN	DOWN	6	-3.18865	-2.70416	-2.10492	-3.6147	-1.4981	-1.24147	4.13234e-07	4.18113e-06	0.000416266	7.34273e-08	0.0199174	0.0370407
Cpne2	DOWN						1	-0.983036	-0.432228	-0.405842	-0.700225	-0.0664301	-0.854433	0.097625	0.454086	0.46635	0.341234	0.920298	0.145292
Cpq	DOWN			DOWN			2	-1.3984	-0.206078	-0.639778	-1.19964	-0.727999	-0.298736	0.0215348	0.715312	0.265166	0.0869501	0.258613	0.580166
Crcp		UP					1	0.932566	1.18865	0.790623	0.410558	0.68759	0.697428	0.191816	0.045219	0.213132	0.459992	0.283066	0.286363
Creb3	UP	UP	UP	UP	UP	UP	6	1.38315	1.26333	1.34822	1.20963	1.28209	1.33626	0.0453125	0.0332259	0.0304296	0.0506027	0.0456608	0.0353497
Creb3l2	UP					UP	2	1.25616	0.417475	0.485866	0.401251	0.471316	1.13162	0.0710052	0.48783	0.457864	0.468638	0.461198	0.076428
Creb5						UP	1	0.661026	0.814188	0.661026	0.385072	0.542505	1.11928	0.375932	0.171585	0.302417	0.483882	0.396623	0.0798175
Creg1	UP				UP	UP	3	1.63433	0.974469	0.95441	0.162971	1.10827	1.24623	0.0168516	0.101181	0.129745	0.717321	0.0839755	0.0502256
Crim1	DOWN			DOWN			2	-1.41409	-0.402369	-0.273024	-1.33441	-0.216879	0.198613	0.0201946	0.485218	0.610498	0.055268	0.738217	0.798476
Crip2	DOWN			DOWN			2	-1.00701	-0.441949	-0.704223	-1.35806	-0.402339	-0.318007	0.090352	0.4442	0.222257	0.0508485	0.533378	0.558906
Cript	UP						1	1.21847	0.546809	0.537914	0.455705	0.733554	0.444755	0.0806037	0.361084	0.40755	0.419337	0.252215	0.512191
Crispld1	DOWN	DOWN	DOWN	DOWN	DOWN	DOWN	6	-2.15138	-1.53304	-1.46473	-1.71012	-1.38611	-1.51629	0.00053661	0.00887766	0.013341	0.0128342	0.0312653	0.0113471
Crygf				UP			1	-0.132722	0.887745	0.624919	1.11818	0.504617	0.704538	0.732455	0.135707	0.331194	0.0694167	0.430286	0.281172
Cryz	UP	UP			UP	UP	4	1.29213	1.04597	1.01113	0.589307	1.4989	1.36995	0.0627376	0.0783243	0.107696	0.312064	0.0195013	0.0308449
Csrp1	UP	UP	UP	UP	UP	UP	6	1.45376	1.48036	1.8179	1.63987	1.92109	2.06079	0.0347834	0.0125051	0.00329624	0.00907206	0.00276747	0.00103347
Cstb				UP			1	1.03613	0.479823	0.572872	1.54454	0.600816	0.45462	0.14283	0.423944	0.375687	0.0137271	0.348031	0.501924
Cstf2		UP			UP	UP	3	1.14584	1.29452	1.00417	0.785769	1.14584	1.14584	0.102064	0.0290908	0.11023	0.190237	0.0740121	0.0726678
Ctdsp2	DOWN		DOWN	DOWN	DOWN	DOWN	5	-1.04689	-0.568426	-0.98239	-1.24975	-1.10953	-0.98239	0.0792295	0.327182	0.0930983	0.0737822	0.0848207	0.0960491
Ctnna1		UP				UP	2	0.710594	1.06166	0.974652	0.737238	0.818742	1.16758	0.336024	0.0739174	0.121505	0.216449	0.201407	0.0672139
Ctnnb1						UP	1	0.198046	0.381707	0.577389	0.380041	0.598414	1.10439	0.865345	0.526702	0.371686	0.488676	0.349955	0.0840687
Ctsl	UP	UP	UP	UP	UP	UP	6	1.86097	1.90621	2.23167	2.07208	2.29583	2.29529	0.0061413	0.00128241	0.000294087	0.00108845	0.000350136	0.000250267
Ctxn1						DOWN	1	-0.114717	-0.511127	-0.680375	-0.547679	-0.741472	-1.04712	0.753505	0.377482	0.237517	0.471792	0.24988	0.07681
Cwc25	UP			UP			2	1.24274	0.763777	0.896068	1.18665	0.907355	0.829194	0.0743094	0.199993	0.15593	0.0548735	0.156937	0.20044
Cyb561d2	UP						1	1.18485	0.749485	0.822568	0.813597	0.558276	0.740546	0.090034	0.20864	0.194396	0.176303	0.383093	0.255866
Cyb5a	UP						1	1.37209	0.245031	0.327611	0.82729	0.050682	0.757207	0.0471853	0.68839	0.630272	0.169733	0.934476	0.244709
Cyb5d1	UP	UP	UP				3	1.22922	1.17454	1.10294	0.743142	0.834047	0.743142	0.0777633	0.0478528	0.0784013	0.213128	0.193131	0.254105
Cyb5r1						UP	1	1.00279	0.456844	0.851071	0.365275	0.954379	1.06938	0.157424	0.446901	0.178726	0.502894	0.136587	0.0947908
Cym		UP	UP		UP		3	-0.403079	1.12893	1.37856	0.352917	1.17	0.275716	0.447329	0.0572651	0.0267964	0.51496	0.0681336	0.70346
Cyp2b1	DOWN	DOWN	DOWN	DOWN	DOWN	DOWN	6	-6.45949	-5.9156	-5.85478	-5.8854	-6.18752	-6.18203	6.0601e-24	1.19422e-23	3.43833e-22	1.13077e-18	8.14053e-22	6.54271e-24
Cyr61				UP			1	0.286946	0.272424	0.37839	1.10604	0.245399	0.766104	0.758819	0.654484	0.572006	0.0723016	0.700037	0.238894
Cystm1				UP			1	0.936056	0.949699	0.753316	1.14147	0.952302	0.870244	0.189986	0.11024	0.236622	0.064151	0.137441	0.177975
Dapk1				DOWN			1	-0.752701	-0.845985	-0.510234	-1.26325	-0.54525	-0.6222	0.193461	0.146806	0.367797	0.0705293	0.397959	0.280625
Dapl1		DOWN	DOWN		DOWN	DOWN	4	-0.239758	-1.03981	-1.03049	-0.531471	-1.63098	-1.60048	0.611904	0.0751	0.0786458	0.487118	0.0112577	0.00761688
Dcaf13				UP			1	0.793526	0.659979	0.787784	1.14103	0.9285	0.928797	0.275595	0.26899	0.214858	0.0642477	0.147519	0.149252
Dcp1b			DOWN	DOWN	DOWN	DOWN	4	-0.545598	-0.727506	-1.00892	-1.96588	-1.38618	-1.12821	0.326975	0.211366	0.0848846	0.00401049	0.0312565	0.0572645
Dctd						UP	1	0.454541	0.78873	0.722975	0.307751	0.628273	1.22232	0.571283	0.185529	0.257033	0.560301	0.32652	0.0549604
Ddit3	UP	UP	UP				3	1.38255	1.26776	1.27823	0.817183	0.0686878	0.750241	0.0454133	0.0326102	0.0404566	0.174564	0.91222	0.249332
Ddx10	UP						1	1.15815	0.105057	0.572312	0.482743	0.572312	0.564588	0.0981387	0.870179	0.376186	0.396036	0.371292	0.395206
Decr2		UP		UP		UP	3	1.01177	1.14584	0.785087	1.07957	0.826506	1.06723	0.153386	0.0536098	0.216507	0.0789266	0.197177	0.0954823
Dedd2						UP	1	0.785914	0.610247	0.4653	0.33213	0.785914	1.12337	0.28081	0.307264	0.478668	0.535588	0.220022	0.0786822
Dennd4a					DOWN		1	-0.611495	-0.561874	-0.650873	-0.241853	-1.26719	-0.376552	0.279206	0.332703	0.257399	0.799414	0.0489918	0.496738
Des	DOWN	DOWN	DOWN	DOWN	DOWN	DOWN	6	-2.47906	-2.68648	-2.6108	-2.32764	-2.4487	-1.9643	7.25501e-05	4.82592e-06	1.28468e-05	0.000609382	0.000141221	0.00111614
Dexi			DOWN				1	-0.188537	-0.0499853	-1.24797	-0.505103	0.419792	-0.142664	0.668534	0.920535	0.0342447	0.512616	0.511381	0.764602
Dgkg				DOWN			1	-0.816741	-0.152868	0.111919	-1.18592	-0.0514215	0.189808	0.16169	0.783771	0.900068	0.0908681	0.938863	0.80955
Dhrs1				DOWN			1	-0.233974	-0.489744	-0.213896	-1.32019	-0.159213	-0.233974	0.618192	0.397414	0.68046	0.058074	0.806871	0.654247
Dhx32	DOWN			DOWN			2	-1.29683	-0.493222	-0.709093	-1.76087	-0.857401	-0.863725	0.0322335	0.394129	0.21923	0.0103019	0.183173	0.141165
Dhx8	UP				UP		2	1.46119	0.546289	0.974217	0.935538	1.1156	0.819126	0.0338087	0.361548	0.121678	0.124101	0.0819505	0.206253
Dkk3	DOWN			DOWN			2	-1.05234	-0.141547	-0.232728	-1.41351	-0.507461	-0.362456	0.0777979	0.798577	0.65784	0.0416378	0.431597	0.511362
Dlg1						DOWN	1	-0.657255	-0.841659	-0.543468	-0.657091	-0.895733	-1.09677	0.248972	0.148862	0.339364	0.375573	0.164318	0.0642867
Dlg2	DOWN		DOWN	DOWN			3	-1.18503	-0.669197	-1.28522	-1.35731	-0.750358	-0.647557	0.0489866	0.249795	0.0293623	0.0509849	0.244233	0.262658
Dnaja1		DOWN					1	-0.443329	-1.00376	-0.932129	-0.729112	-0.5176	-0.761555	0.411016	0.0856747	0.110401	0.3194	0.422413	0.191752
Dnajb1	DOWN	DOWN	DOWN	DOWN	DOWN	DOWN	6	-2.30811	-2.20135	-1.76183	-2.05308	-1.93981	-1.94176	0.000212377	0.000176773	0.0030345	0.00261301	0.00257068	0.00126901
Dnajb9	UP	UP		UP	UP	UP	5	1.46012	0.997512	0.936452	1.0743	1.70065	1.08967	0.0339479	0.0932964	0.137414	0.0803037	0.00805815	0.0884511
Dnajc17				UP			1	0.981936	0.881189	0.958704	1.02871	1.04228	0.629742	0.167111	0.138648	0.127962	0.0930441	0.104079	0.339013
Dnajc21	DOWN	DOWN	DOWN	DOWN	DOWN	DOWN	6	-1.03102	-1.8798	-1.46068	-1.1785	-1.26744	-1.04493	0.0835135	0.0013512	0.0135926	0.0930444	0.0489464	0.0774043
Dner			DOWN		DOWN	DOWN	3	-0.571141	-0.486533	-0.97992	-0.269395	-1.15691	-1.04891	0.307863	0.40046	0.0938945	0.767211	0.072322	0.0763258
Dnmbp				DOWN	DOWN		2	-0.891927	-0.690018	-0.768351	-1.50959	-1.2279	-0.942558	0.129611	0.235548	0.184738	0.0290145	0.056451	0.109691
Dok4	DOWN					DOWN	2	-1.07081	-0.543393	-0.519922	-1.05484	-0.415624	-1.0377	0.0731091	0.348597	0.359359	0.135863	0.519877	0.0793952
Dot1l			UP	UP		UP	3	0.762299	0.275599	1.05554	1.2997	0.989287	1.32706	0.297415	0.650598	0.0925943	0.0364504	0.122846	0.0366739
Dpp6			DOWN		DOWN	DOWN	3	-0.947189	-0.917751	-1.31485	-1.13448	-1.33723	-0.993049	0.109363	0.115787	0.0259172	0.10684	0.0377429	0.0926388
Dpp8	DOWN			DOWN		DOWN	3	-1.16294	-0.885792	-0.718362	-1.20967	-0.94665	-0.995357	0.0530448	0.128897	0.213549	0.0841713	0.141581	0.0919134
Dpysl5	UP	UP	UP	UP		UP	5	1.63894	1.09627	1.25622	1.28237	0.617628	1.44863	0.0165277	0.0649141	0.0441377	0.0388751	0.334756	0.0222011
Dse		UP	UP				2	0.968003	1.26059	1.05105	0.977923	0.757603	0.85387	0.173827	0.0336119	0.0940381	0.109094	0.237043	0.1867
Dtd2	UP				UP		2	1.53865	0.683375	0.9245	0.835368	1.06878	0.967794	0.0249573	0.252166	0.142707	0.165944	0.0955878	0.132181
Dus2	UP	UP	UP			UP	4	1.63228	1.38689	1.23108	0.517804	0.995508	1.21437	0.0169973	0.0193359	0.0486866	0.367014	0.120514	0.0566165
Dusp11		DOWN					1	-0.943927	-1.29268	-0.582089	-0.468277	-0.711471	-0.52824	0.110483	0.0271788	0.308147	0.549359	0.269613	0.354346
Dync1i1	DOWN	DOWN			DOWN	DOWN	4	-1.14716	-1.41231	-0.888614	-1.10317	-1.18227	-1.07255	0.0561116	0.0158693	0.12735	0.1176	0.0662776	0.0701673
E2f6						DOWN	1	-0.188663	-0.368358	-0.774072	-0.525688	-0.599653	-1.00768	0.668392	0.522041	0.181634	0.492651	0.352403	0.0881177
Ece1	DOWN						1	-1.01572	-0.518842	-0.227374	-0.730596	-0.744378	-0.4108	0.0878228	0.370444	0.66424	0.318304	0.248023	0.462156
Ecel1	UP			UP			2	1.97805	0.553394	0.902878	1.42151	0.362332	0.808389	0.00348882	0.355238	0.152681	0.0227758	0.570537	0.212587
Edem1	UP		UP				2	1.20891	0.864514	1.14464	0.749745	0.643779	0.183567	0.0832012	0.146351	0.0674292	0.209458	0.314763	0.817421
Efcab2		DOWN	DOWN		DOWN	DOWN	4	-0.176513	-1.32936	-1.67702	-0.239586	-1.33993	-1.36327	0.682122	0.0231367	0.00473627	0.80208	0.0373566	0.0224176
Efemp1	DOWN			DOWN			2	-2.34627	-0.126632	-0.324559	-1.92715	0.112219	0.137029	0.000168061	0.818193	0.552268	0.00482586	0.85873	0.876653
Efemp2			UP	UP		UP	3	0.922511	0.701081	1.07877	1.03494	1.02772	1.40459	0.197162	0.239932	0.0853989	0.0912133	0.108993	0.0267357
Efhc1				DOWN			1	0.237406	-0.283532	-0.494724	-1.47094	-0.650846	-0.395246	0.817755	0.619745	0.381559	0.0336299	0.312683	0.477693
Ehd2		DOWN					1	-0.902595	-1.03597	-0.566875	-1.10511	-0.57211	-0.100177	0.12549	0.0761732	0.32021	0.11691	0.375039	0.817798
Ehd3	UP						1	1.22329	0.628396	0.551925	-0.248887	0.367129	0.448217	0.0793196	0.292898	0.394591	0.791154	0.565477	0.508575
Eid2	UP	UP	UP	UP		UP	5	1.62784	1.22426	1.22832	1.31468	0.751126	1.20513	0.0173174	0.0391081	0.0492102	0.0344593	0.241064	0.0585901
Eif1	DOWN	DOWN	DOWN	DOWN	DOWN	DOWN	6	-1.22225	-1.75135	-1.08815	-1.43795	-1.32729	-1.23504	0.0427413	0.00281696	0.0637875	0.038052	0.0391916	0.0379982
Eif1a	UP	UP	UP	UP	UP	UP	6	1.6106	1.51591	1.60911	1.93153	1.65184	1.78256	0.01861	0.0105317	0.00947181	0.00226642	0.0100618	0.00466377
Eif1ad		UP					1	0.796753	1.03277	0.770413	0.532203	0.470245	0.2789	0.273403	0.0821928	0.225639	0.355489	0.462212	0.699622
Eif4a1				UP			1	1.11564	0.620195	0.929751	1.08257	0.980378	0.633579	0.112234	0.299333	0.140363	0.0781524	0.126246	0.335872
Eif5		DOWN	DOWN				2	-0.616531	-1.532	-1.10653	-0.740901	-0.495051	-0.606134	0.275762	0.00892349	0.0595685	0.310758	0.442994	0.292432
Eif6					UP		1	0.520911	0.591883	0.549525	0.474342	1.25755	0.966723	0.503634	0.322267	0.396793	0.403191	0.0499562	0.132628
Ell2	DOWN	DOWN	DOWN		DOWN		4	-1.10123	-1.02477	-1.06973	-0.634797	-1.10676	-0.934282	0.0658881	0.0793763	0.0682579	0.394129	0.0856021	0.112709
Elmsan1			UP	UP			2	0.765293	0.882721	1.19377	1.14452	0.646052	0.231663	0.295274	0.137956	0.0561582	0.0634854	0.313064	0.757287
Elovl6		UP					1	0.3827	0.982287	0.983252	-0.312624	0.918458	1.00271	0.649047	0.0984485	0.11813	0.717486	0.151937	0.118215
Emd	UP	UP	UP		UP	UP	5	1.72008	1.10625	1.15229	0.932895	1.43364	1.27404	0.0116546	0.0624927	0.0655619	0.125088	0.0254643	0.0451533
Emp1		DOWN			UP		2	0.192413	-1.37881	0.237359	0.976652	1.49219	-0.335999	0.872199	0.0185186	0.739527	0.109522	0.0200522	0.539405
Eno1					UP		1	0.166677	0.414748	0.414748	0.13315	1.13085	0.924068	0.903634	0.490738	0.531926	0.751507	0.0778653	0.151431
Eno2	DOWN						1	-1.10194	-0.260644	-0.427106	-0.680614	-0.145656	0.501393	0.0657272	0.647414	0.445163	0.356589	0.823252	0.454765
Eno3			DOWN	DOWN	DOWN	DOWN	4	-0.251965	-0.724322	-1.35951	-1.23614	-1.47942	-1.42999	0.598727	0.213347	0.0213878	0.077186	0.0215137	0.0167744
Epb41l2	DOWN			DOWN			2	-1.14363	-0.878938	-0.610572	-1.29881	-0.643451	-0.59006	0.0568172	0.131854	0.286381	0.0625178	0.318231	0.304573
Epc2			DOWN		DOWN		2	-0.052232	-0.6983	-1.07452	-0.835556	-1.12924	-0.717253	0.827891	0.230044	0.0670713	0.246994	0.0794237	0.217423
Epha2	DOWN			DOWN	DOWN		3	-1.35812	-0.801213	-0.703607	-1.1652	-1.51197	-0.86175	0.0253376	0.169157	0.222642	0.0970544	0.0187999	0.142035
Ephx1	DOWN					DOWN	2	-1.06218	-0.804322	-0.956334	-0.804322	-0.742879	-1.04773	0.0752696	0.167527	0.101775	0.266934	0.248979	0.0766451
Epm2aip1	UP	UP	UP	UP	UP	UP	6	1.73708	1.0828	1.35532	1.86081	1.72005	1.51842	0.0108122	0.0683047	0.0295433	0.00322585	0.00736679	0.0163817
Eprs	DOWN			DOWN	DOWN	DOWN	4	-1.41564	-0.775961	-0.682109	-1.61858	-1.76824	-1.29517	0.0200656	0.182841	0.236383	0.018819	0.0059946	0.0298129
Ergic1				DOWN			1	-0.503009	-0.519317	-0.689546	-1.55589	-0.629142	-0.681066	0.360518	0.370014	0.231563	0.024214	0.329148	0.240157
Erich5	DOWN						1	-1.03345	-0.676589	-0.311869	-1.12034	-0.23479	0.0551086	0.0828465	0.244669	0.566351	0.111598	0.717284	0.982411
Erlin2			UP				1	0.797249	0.830064	1.383	0.105051	0.677571	0.650685	0.273067	0.163295	0.0262964	0.784172	0.290117	0.322097
Ero1l	DOWN	DOWN					2	-1.53753	-1.00938	-0.633609	-0.739246	-0.163479	0.40773	0.0119549	0.0839511	0.269555	0.311962	0.801733	0.551679
Errfi1		UP				UP	2	0.895543	1.06138	0.894391	0.715971	0.840175	1.20215	0.212035	0.0739957	0.156738	0.22872	0.189889	0.0592389
Esf1	UP						1	1.17259	0.3068	-0.00703778	0.431741	0.101221	0.357942	0.0936854	0.612931	0.943686	0.440648	0.872192	0.607032
Esyt1						UP	1	0.597366	0.297196	0.701346	0.692467	0.527525	1.13366	0.431287	0.624423	0.272309	0.24285	0.409738	0.0758804
Ethe1		UP	UP			UP	3	1.12958	1.48226	1.6304	0.975157	0.417925	1.38649	0.107445	0.012392	0.00854756	0.110027	0.513252	0.0288202
Etl4	DOWN						1	-1.00072	-0.774484	-0.646867	-1.11579	-0.719186	-0.402468	0.0922189	0.183666	0.260184	0.113166	0.264439	0.470443
Etv5	UP			UP		UP	3	1.16786	0.72813	0.717657	1.17374	0.703054	1.11455	0.0951262	0.222061	0.260732	0.0574034	0.272413	0.081148
Exosc3		UP	UP	UP	UP	UP	5	1.11895	1.38811	1.21281	1.05576	1.43825	1.21281	0.111081	0.0192297	0.0522335	0.0853007	0.0249962	0.0569443
F2r		DOWN					1	-0.953338	-0.967423	-0.940713	-1.0341	-0.442522	-0.730618	0.107273	0.0975189	0.107278	0.144339	0.493094	0.209431
Fabp3				UP			1	1.11036	0.468519	0.263128	1.16943	0.0466718	0.457875	0.114088	0.43515	0.707671	0.0582698	0.93944	0.498561
Fam110a		UP	UP	UP	UP		4	0.399947	1.11751	1.2343	1.11751	1.71974	0.924149	0.629982	0.0598504	0.0480825	0.0695747	0.00737742	0.151394
Fam126a				UP			1	0.439301	0.414979	0.307693	1.05666	0.379198	0.638936	0.587405	0.490491	0.653798	0.0850542	0.55284	0.331518
Fam160b2				DOWN			1	-0.893165	-0.433953	-0.430733	-1.17103	-0.751122	-0.61191	0.129127	0.452323	0.441605	0.095279	0.243752	0.288149
Fam168a		DOWN					1	-0.338448	-1.08341	-0.419568	-0.43288	-0.617741	-0.49566	0.509287	0.0637629	0.452611	0.585858	0.338018	0.382534
Fam169a				DOWN			1	-0.786108	-0.188384	-0.0103114	-1.18571	0.213772	0.171032	0.176358	0.737855	0.93939	0.0909282	0.736835	0.833287
Fam174a				UP			1	0.577766	0.452911	0.559513	1.31636	0.452911	0.328715	0.449237	0.4509	0.387677	0.0342419	0.478801	0.640639
Fam189b						DOWN	1	-0.830583	-0.830583	-0.439361	-0.997521	-0.620291	-0.972318	0.155372	0.154225	0.433207	0.160272	0.336021	0.0993634
Fam216a	UP	UP		UP			3	1.39587	1.41452	0.942352	1.21777	0.892952	0.869597	0.0432387	0.0170394	0.134857	0.0491584	0.163609	0.178314
Fam46c	DOWN						1	-1.17913	-0.253598	-0.610522	-0.984556	-0.843269	-0.47477	0.0500437	0.656032	0.286418	0.166227	0.190516	0.401312
Fam49b		DOWN	DOWN		DOWN	DOWN	4	-0.56502	-1.10141	-1.40211	-0.838323	-1.24764	-1.03105	0.312374	0.0595137	0.0177256	0.245278	0.0525922	0.0812649
Fam69a			DOWN			DOWN	2	-0.293403	-0.57189	-1.02681	-1.09199	-0.806397	-1.18315	0.554989	0.324288	0.0796853	0.121645	0.210688	0.0465301
Fancl	UP						1	1.15518	-0.292741	0.177061	0.0966205	0.0320094	0.0144978	0.099075	0.60876	0.815743	0.79405	0.95761	0.96493
Farp2					DOWN		1	-0.361092	-0.67277	-0.448427	-0.628091	-1.07008	-0.769045	0.48708	0.247308	0.424483	0.399817	0.0965158	0.187642
Fastkd2	UP					UP	2	1.29098	0.834214	0.65094	0.594824	1.02871	1.22061	0.0629883	0.161179	0.310283	0.308063	0.108652	0.0553125
Fbxo11		DOWN					1	-0.185157	-0.976008	-0.517849	-0.610062	-0.650232	-0.219765	0.672342	0.0946086	0.361154	0.415353	0.313141	0.671002
Fbxo3	UP						1	1.17397	0.527446	0.484582	0.496291	0.84541	0.958371	0.0932689	0.378625	0.459148	0.384662	0.187151	0.13616
Fbxo6				UP	UP	UP	3	1.14158	0.83042	0.787599	1.14158	1.20329	1.27939	0.103453	0.163112	0.214971	0.0641263	0.0606668	0.0442287
Fbxo8			DOWN		DOWN		2	-0.242243	-0.648409	-0.999909	-0.623415	-1.17587	-0.734332	0.609211	0.264608	0.087606	0.403812	0.0677612	0.207248
Fbxw8				UP			1	0.935433	0.771603	0.753251	1.07757	0.739827	0.715011	0.190312	0.195371	0.236665	0.0794474	0.248193	0.273643
Fcer1g	DOWN	DOWN	DOWN	DOWN		DOWN	5	-1.44994	-1.57513	-1.53431	-1.70874	-0.675889	-1.35257	0.017401	0.00718547	0.00961913	0.0129101	0.294371	0.0234609
Fcf1	UP			UP			2	1.31755	0.641159	0.593171	1.17932	0.611192	0.564198	0.0573891	0.28307	0.357912	0.0562982	0.339798	0.395558
Fgfr3	DOWN						1	-0.990171	-0.492627	-0.562443	-0.857829	-0.920107	-0.697563	0.0954135	0.39469	0.323781	0.233426	0.153112	0.229594
Fhl1					DOWN		1	-0.561803	-0.765534	-0.788346	-1.09654	-1.05981	-0.602026	0.314763	0.188725	0.174057	0.119985	0.0997632	0.295503
Fis1				DOWN		DOWN	2	-0.159781	-0.926226	-0.893834	-1.28421	-0.783428	-1.02331	0.701201	0.112493	0.125216	0.0657113	0.22401	0.0834838
Flnc		UP	UP	UP			3	1.03097	1.98892	2.61316	2.35238	0.909913	1.03728	0.14502	0.000779008	2.14972e-05	0.000221856	0.155774	0.10556
Fn3k		DOWN				DOWN	2	-0.452381	-1.0376	-0.922346	-0.882432	-1.04647	-1.11969	0.403097	0.0757171	0.114047	0.219064	0.104108	0.0591008
Fosl1					UP		1	0.384543	0.245992	0.754704	0.821337	1.27206	0.954895	0.646999	0.687188	0.235717	0.172566	0.0473776	0.137651
Foxe3	DOWN	DOWN	DOWN	DOWN	DOWN	DOWN	6	-2.24755	-2.44781	-2.03989	-2.44271	-1.88852	-1.70693	0.000305843	3.07528e-05	0.000620668	0.00031538	0.00333408	0.00449009
Foxn3					DOWN		1	-0.769815	-0.735056	-0.58928	-1.01597	-1.10684	-0.799668	0.184553	0.206722	0.30255	0.152076	0.0855815	0.171513
Fpgs						UP	1	0.661091	0.661091	0.779435	0.661091	0.913902	1.26804	0.375878	0.268173	0.219993	0.262652	0.153974	0.0462084
Frg1 // Frg1l1					DOWN	DOWN	2	0.173366	-0.861157	-0.822565	-0.702776	-1.37081	-1.26679	0.895447	0.139768	0.156859	0.339269	0.0331823	0.0334645
Fry		DOWN		DOWN			2	-0.644028	-1.05256	-0.720609	-1.20227	-0.896128	-0.520015	0.257466	0.0716261	0.212188	0.0862131	0.164131	0.361335
Fsd1				DOWN			1	0.023408	-0.41185	-0.492041	-1.16738	-0.648346	-0.599414	0.919985	0.47521	0.383971	0.0963868	0.314552	0.297467
Fstl3	DOWN		DOWN				2	-1.31784	-0.919708	-1.06554	-0.94727	-0.816688	-0.590282	0.0297075	0.11502	0.0693102	0.184281	0.204908	0.304403
Fundc2						DOWN	1	-0.562055	-0.735195	-0.565311	-0.85553	-0.567675	-1.02717	0.314575	0.206637	0.321467	0.234802	0.378766	0.0823726
Fus	UP	UP	UP	UP	UP	UP	6	1.47489	1.28958	1.37718	1.36679	1.19428	1.34565	0.032071	0.0297139	0.0269527	0.02824	0.0626173	0.0340415
Fv1				UP			1	0.598547	0.0821988	0.241135	1.10563	0.0170482	0.513229	0.430219	0.900817	0.734828	0.0723991	0.976173	0.44324
Fzd2		DOWN		DOWN			2	-0.770506	-1.11119	-0.663042	-1.18454	-0.604415	-0.801546	0.1842	0.0573042	0.249061	0.0912697	0.348579	0.170559
Fzd4		DOWN	DOWN				2	-0.700258	-1.13286	-1.07772	-1.05479	-0.96779	-0.88898	0.222718	0.0526544	0.0662888	0.135883	0.132885	0.130404
G3bp1						UP	1	0.723004	0.91765	0.881984	0.690844	0.934667	1.37085	0.326475	0.122898	0.162814	0.243848	0.144855	0.0307316
Gaa						UP	1	0.344436	0.790793	1.00402	0.0808321	0.321676	1.08003	0.692162	0.184369	0.110284	0.812637	0.614271	0.0914196
Gab1		DOWN					1	-0.491553	-1.04884	-0.572128	-0.713726	-0.941191	-0.548998	0.369897	0.0726276	0.31601	0.330913	0.143897	0.337088
Gabarapl1	UP						1	1.25519	0.643118	0.558578	0.6656	0.750577	0.189826	0.071238	0.281581	0.388526	0.25974	0.241407	0.809527
Gabpb1			DOWN				1	-0.0500804	0.129142	-1.01745	-0.79071	-0.912233	-0.262693	0.830484	0.838106	0.0823721	0.275962	0.156667	0.620915
Gabrg3	DOWN			DOWN			2	-1.39203	-0.294675	-0.00383416	-1.90901	0.267172	-0.398889	0.0221013	0.606465	0.947893	0.00525707	0.675102	0.474028
Gadd45a		UP					1	0.0157998	1.07083	0.921555	0.436047	0.385052	0.597208	0.910652	0.0714366	0.144036	0.436773	0.546761	0.366401
Gadd45g	UP	UP	UP	UP	UP	UP	6	1.78886	1.81055	2.62258	2.47691	1.75496	2.6946	0.00857093	0.00223076	2.00566e-05	0.000103603	0.00625523	1.63194e-05
Galnt16	DOWN			DOWN			2	-1.45075	-0.892772	-0.678793	-1.63382	-0.328249	-0.0302691	0.0173421	0.12594	0.238554	0.017679	0.61177	0.907066
Gamt			DOWN				1	-0.892686	-0.639727	-1.01448	-0.336162	-1.04121	-0.966344	0.129314	0.270971	0.0832399	0.690891	0.105865	0.101372
Gart		UP	UP		UP	UP	4	1.13954	1.02401	1.11332	0.651738	1.09145	1.15787	0.104123	0.0848475	0.0755438	0.268765	0.0887744	0.0696071
Gas1	DOWN	DOWN	DOWN	DOWN	DOWN	DOWN	6	-1.36368	-1.5531	-1.47129	-1.2305	-1.24747	-1.00987	0.0247798	0.00803095	0.0129426	0.0786334	0.0526238	0.087455
Gas2l3						UP	1	0.240351	0.84069	0.932549	0.446452	0.0280667	1.10551	0.814219	0.157917	0.139125	0.427493	0.9625	0.0837436
Gatad2b		DOWN			DOWN	DOWN	3	-0.724661	-1.10002	-0.841154	-0.803279	-1.09265	-1.04979	0.208732	0.0598324	0.148074	0.267619	0.0896778	0.0760885
Gatsl2		DOWN	DOWN		DOWN	DOWN	4	-0.97172	-1.6447	-1.50561	-0.662653	-1.14277	-1.03753	0.101216	0.00501381	0.0110245	0.371028	0.0758838	0.0794434
Gbp2			UP		UP		2	0.118839	0.813492	1.6862	0.641169	1.12974	0.812563	0.962431	0.171955	0.00649655	0.27579	0.078157	0.210108
Gbp5			UP		UP		2	-0.114602	0.847589	1.69832	0.257384	1.3712	0.667532	0.75364	0.154499	0.00611419	0.613042	0.0325863	0.308896
Gcnt4	DOWN	DOWN	DOWN	DOWN	DOWN	DOWN	6	-1.49582	-1.99631	-1.60745	-2.33095	-2.16407	-1.29274	0.0143247	0.000667823	0.00673269	0.000598192	0.000769384	0.0301106
Gdap2			DOWN		DOWN		2	-0.778776	-0.665599	-1.09369	-0.77786	-1.22673	-0.838243	0.180012	0.252316	0.062491	0.284673	0.0566871	0.152702
Gde1		UP		UP	UP	UP	4	0.852335	1.02634	0.792457	1.01002	1.48578	1.18589	0.237527	0.084135	0.212022	0.0987153	0.0205917	0.0628882
Gdf15	UP	UP	UP	UP	UP	UP	6	2.53335	2.69239	3.3176	2.63986	2.58146	2.91277	0.000157657	5.30195e-06	6.37178e-08	3.63363e-05	5.84427e-05	3.1005e-06
Gfm2			UP				1	1.02983	0.542185	1.19212	0.425745	0.578451	0.730168	0.145506	0.365227	0.0565103	0.446076	0.366202	0.262991
Ggt1	DOWN	DOWN		DOWN	DOWN	DOWN	5	-1.61467	-1.20279	-0.872396	-1.21636	-1.1874	-1.06437	0.00847154	0.0397428	0.134162	0.082359	0.0651053	0.0722504
Ggta1p	DOWN	DOWN	DOWN	DOWN	DOWN	DOWN	6	-1.14535	-1.25487	-1.39123	-1.53071	-1.73912	-1.66351	0.0564715	0.0319696	0.018604	0.0267314	0.00687601	0.00558885
Gja1	DOWN			DOWN			2	-1.88376	0.132582	0.452078	-1.31376	0.895936	0.397954	0.00230057	0.833545	0.49231	0.0593825	0.16221	0.56235
Gja3	DOWN		DOWN	DOWN	DOWN	DOWN	5	-1.11389	-0.909803	-1.02167	-1.33651	-1.492	-1.31139	0.0630633	0.118946	0.0811513	0.054862	0.0204276	0.027883
Gja8	DOWN			DOWN			2	-2.26824	-0.872765	-0.669318	-1.26798	-0.445641	-0.655174	0.00027027	0.134561	0.244837	0.0694163	0.490037	0.25742
Gla					UP		1	0.790614	0.58769	0.988769	0.649272	1.24912	1.02169	0.277582	0.325759	0.116005	0.270393	0.0515086	0.111127
Glb1l						UP	1	0.459558	0.773696	1.00514	0.854227	0.843251	1.09547	0.566021	0.194148	0.109875	0.157346	0.188277	0.0867047
Glis2	DOWN						1	-1.14345	-0.953579	-0.731137	-1.09752	-0.731137	-0.449063	0.0568529	0.102362	0.205895	0.119629	0.25656	0.425163
Gls2	DOWN			DOWN	DOWN	DOWN	4	-1.02962	-0.730371	-0.898153	-1.54024	-1.64735	-1.25996	0.0839003	0.209595	0.123471	0.0257526	0.0104655	0.0343995
Gltp	DOWN						1	-1.23533	-0.630409	-0.804052	-0.963567	-0.969822	-0.875988	0.0407125	0.277916	0.165996	0.176219	0.132071	0.135858
Glyr1		UP	UP		UP		3	1.11008	1.01649	1.08557	0.175749	1.17743	0.981086	0.114189	0.0871805	0.0833823	0.702841	0.0664045	0.126721
Gm2a				DOWN			1	-0.635377	-0.497978	-0.483066	-1.4304	-0.195579	-0.118366	0.263129	0.389664	0.392109	0.0391299	0.763365	0.794906
Gm8444			DOWN			DOWN	2	0.386196	-0.667494	-1.17357	-0.222849	-0.813393	-1.20108	0.645164	0.250986	0.0460968	0.821837	0.206746	0.0434159
Gnai3		UP		UP	UP		3	1.12659	1.05057	1.00111	1.06475	1.32081	1.00901	0.108458	0.0770111	0.111359	0.0828478	0.0395175	0.115827
Gnl2	UP						1	1.37329	0.612649	0.543502	0.20223	0.778165	0.646025	0.046979	0.305337	0.402351	0.673177	0.224591	0.325812
Gnpda1					UP		1	1.05577	0.680108	1.02985	0.608221	1.22447	0.812168	0.134735	0.25447	0.101107	0.298486	0.056279	0.210342
Gns			UP			UP	2	0.873209	0.669373	1.16577	0.785734	0.701799	1.29203	0.224954	0.262145	0.0623725	0.190255	0.273267	0.0421079
Golim4				DOWN	DOWN		2	-0.647316	-0.784679	-0.778303	-1.24849	-1.11405	-0.73837	0.255336	0.178027	0.179363	0.0740914	0.0835593	0.204894
Gpbp1l1				DOWN			1	-0.262988	-0.467656	-0.659125	-1.24775	-1.01349	-0.329265	0.58694	0.418655	0.251724	0.0742747	0.115504	0.546664
Gpcpd1	UP						1	1.69591	0.682298	0.967691	0.940937	0.884944	1.05015	0.0129519	0.252924	0.124292	0.122104	0.16741	0.101129
Gpm6b	DOWN			DOWN	DOWN		3	-1.08454	-0.720192	-0.688136	-1.16982	-1.24497	-0.824806	0.0697728	0.215937	0.232471	0.0956462	0.0531009	0.159068
Gpnmb	UP						1	1.52412	0.119648	0.964416	0.298305	0.14704	-0.0588107	0.0264451	0.850719	0.125619	0.570023	0.816393	0.870412
Gpr146	DOWN	DOWN	DOWN	DOWN	DOWN	DOWN	6	-1.28615	-1.34531	-1.51241	-1.56347	-1.72161	-1.33944	0.033587	0.021548	0.0106762	0.023497	0.00746067	0.0247997
Gpr160	UP	UP	UP	UP	UP	UP	6	1.5594	1.64165	1.25729	1.09062	1.34075	1.11527	0.0229583	0.0055853	0.0439531	0.076104	0.0366382	0.0809455
Gpr19	UP	UP	UP	UP			4	1.57609	1.38983	1.13698	1.19345	0.974677	1.04455	0.0214529	0.0190796	0.0693441	0.0535796	0.12846	0.10304
Gprc5b	DOWN						1	-1.19573	-0.643696	-0.675236	-0.851471	-0.95784	-0.771091	0.0471178	0.26805	0.240899	0.237244	0.136925	0.186531
Gsta1	DOWN						1	-1.16735	-0.10516	0.138365	0.369051	-0.183058	-0.325016	0.0522126	0.846629	0.865642	0.499237	0.778268	0.551269
Gstm1						DOWN	1	-0.618627	-0.71921	-0.862763	-0.758211	-0.77717	-1.10102	0.274336	0.216557	0.138339	0.298351	0.227742	0.063298
Gstm2	DOWN		DOWN		DOWN		3	-2.62514	-0.605005	-1.71096	-1.08719	-1.51589	-0.964201	2.74957e-05	0.297461	0.0039718	0.123413	0.018494	0.1021
Gstm5		DOWN					1	-0.117323	-1.1015	-0.453279	-0.704797	-0.528422	-0.578678	0.750446	0.0594917	0.419856	0.337716	0.412739	0.31337
Gstm7				DOWN			1	0.264304	0.205269	0.367474	-1.16036	0.414928	0.264304	0.785605	0.738723	0.584313	0.0985464	0.516262	0.717275
Gstp1					UP		1	0.283221	0.790937	0.961135	0.0837667	1.07917	0.686716	0.763207	0.184288	0.126961	0.809174	0.0924143	0.294306
Gtf2a1	UP						1	1.26557	0.387925	0.669423	0.681509	0.539796	0.440193	0.0687588	0.519832	0.295971	0.249643	0.398976	0.516976
Gtf2a2			DOWN				1	-0.239087	-0.782781	-1.21941	-0.446633	-1.05474	-0.910058	0.612632	0.179067	0.0384443	0.571544	0.101398	0.12192
Gtf2e1	UP	UP	UP	UP	UP	UP	6	1.63414	1.28181	1.72377	1.56187	1.79487	1.91739	0.0168653	0.0307184	0.0053771	0.0127495	0.0051714	0.00230092
Gtf2f1	UP	UP	UP	UP	UP	UP	6	1.98238	1.64629	1.25819	1.06543	1.14644	1.17053	0.00341456	0.00545176	0.043797	0.0826653	0.0738628	0.0665011
Gtf2h4	UP	UP	UP	UP	UP	UP	6	1.64045	2.0298	2.07935	1.66357	2.03515	2.28325	0.0164228	0.000604784	0.000753035	0.00815992	0.0015254	0.000270059
Gtf2ird1		DOWN	DOWN	DOWN	DOWN	DOWN	5	-0.864741	-1.01291	-1.0189	-1.47809	-1.07681	-1.3914	0.140586	0.0828839	0.0819502	0.0327307	0.0944322	0.0198631
Gtpbp2		UP					1	0.391569	0.980744	0.68779	-0.356589	-0.109362	-0.0361811	0.639213	0.0989833	0.282194	0.668116	0.867467	0.899455
Gtse1						UP	1	0.986633	-0.780722	0.357897	-0.182479	0.864632	1.2306	0.164891	0.1802	0.595213	0.869937	0.177348	0.0532813
Gys1						UP	1	-0.425745	-0.330197	0.416669	0.305423	0.789007	1.19162	0.426659	0.565004	0.529849	0.56269	0.218217	0.0615814
H19			DOWN			DOWN	2	-0.847173	-0.551223	-0.981203	-0.472763	-0.801433	-1.21842	0.14805	0.341805	0.0934804	0.544814	0.213517	0.0405723
H2afx				UP	UP	UP	3	0.924958	0.920334	0.813057	1.0104	1.4114	1.05425	0.195851	0.121795	0.199844	0.0985947	0.0278286	0.0997501
H2afy2		UP					1	0.694237	1.01116	0.784133	0.511761	0.603018	0.632441	0.34888	0.0888645	0.217093	0.371919	0.346273	0.336801
H3f3b	UP	UP	UP	UP	UP	UP	6	2.46838	2.6744	2.55232	2.30167	2.62388	2.42664	0.000234725	6.12593e-06	3.34556e-05	0.000299605	4.40912e-05	0.00010653
Hadha		UP					1	0.932753	1.11076	0.942228	0.0522073	0.865185	1.04892	0.191718	0.0614214	0.13491	0.8466	0.177072	0.101548
Hadhb	UP	UP	UP	UP		UP	5	1.31718	1.55725	1.55353	1.28712	1.03426	1.13899	0.0574626	0.00858881	0.0123171	0.0381976	0.106763	0.074461
Hamp				UP	UP	UP	3	0.380949	0.675286	0.198709	1.56689	1.25793	1.288	0.650997	0.257898	0.788138	0.0124779	0.0498867	0.0427731
Hars2		UP					1	0.776798	1.02697	0.457879	0.868979	0.280905	0.551496	0.287144	0.0839437	0.4863	0.150859	0.659552	0.407142
Hat1	UP	UP		UP		UP	4	1.5406	0.978992	0.919257	1.27683	0.997511	1.13312	0.0247636	0.0995931	0.145079	0.0396799	0.119771	0.0760241
Haus1		DOWN		DOWN			2	-0.511773	-1.01233	-0.788546	-1.32034	-0.959401	-0.913449	0.353445	0.0830568	0.173953	0.0580444	0.136285	0.120596
Haus2 // LOC100911033 // LOC100912076	UP						1	1.91773	0.602371	0.283127	0.341238	0.763508	0.291387	0.00468634	0.313641	0.683294	0.526499	0.233418	0.684648
Hax1	UP						1	1.21275	0.455905	0.235659	0.404307	0.102814	0.0456054	0.0821499	0.447854	0.741645	0.465789	0.87024	0.994735
Hdac7	DOWN						1	-0.983256	-0.879964	-0.651035	-0.469157	-0.469157	-0.13184	0.0975561	0.131408	0.257286	0.548465	0.467318	0.778061
Hebp1	UP	UP		UP	UP	UP	5	1.25677	1.20156	0.625064	1.17934	1.14784	1.4146	0.0708559	0.0429161	0.331075	0.0562944	0.0735121	0.0256405
Hebp2	UP	UP	UP	UP	UP		5	2.01198	1.52444	1.24282	1.56839	1.55842	1.05346	0.00294485	0.0101011	0.0465159	0.0123982	0.0151659	0.100015
Herc1	DOWN	DOWN	DOWN	DOWN	DOWN	DOWN	6	-1.41125	-1.3179	-1.29985	-1.50256	-2.12766	-1.18205	0.0204314	0.0243392	0.0276143	0.0298106	0.000943074	0.0467262
Higd2al1	DOWN	DOWN	DOWN	DOWN	DOWN	DOWN	6	-1.42459	-2.02504	-2.45969	-1.37411	-2.62329	-2.33844	0.0193386	0.000558151	3.89038e-05	0.0480221	4.55516e-05	0.00011022
Hipk3					DOWN		1	-0.894348	-0.678966	-0.663668	-0.64442	-1.08981	-0.52145	0.128667	0.243037	0.248638	0.386052	0.090516	0.360109
Hist1h1b	DOWN		DOWN				2	-1.38093	-0.514248	-0.996569	-0.800574	0.0784286	-0.322959	0.0231187	0.374625	0.0886324	0.269399	0.900207	0.553504
Hist1h1d	DOWN	DOWN	DOWN	DOWN		DOWN	5	-1.5366	-1.16321	-1.31588	-1.21756	-0.211209	-0.992405	0.0120037	0.0466741	0.0258041	0.0820393	0.744885	0.0928422
Hist1h2ai		UP		UP	UP		3	-0.0351126	1.26446	0.522656	1.26056	2.23992	0.93521	0.848575	0.0330681	0.421948	0.0421206	0.000486354	0.146334
Hist1h2ak			DOWN			DOWN	2	-0.394987	-0.584514	-1.69178	0.170649	0.546273	-1.10727	0.454843	0.313881	0.0043888	0.708607	0.393365	0.0618666
Hist1h2bcl1					UP		1	0.745645	0.853292	0.608319	0.615717	1.271	0.325509	0.309513	0.151715	0.344999	0.293216	0.0475616	0.644372
Hist1h2bf		UP		UP	UP		3	0.643138	1.15285	0.532249	1.37621	1.63072	0.896798	0.391025	0.0521525	0.412861	0.0272259	0.0110583	0.164476
Hist1h2bk		UP					1	0.591051	1.11936	0.596601	0.444529	0.904163	0.305275	0.437025	0.0594254	0.354962	0.429199	0.158398	0.668139
Hist1h3a					UP		1	0.150814	0.666568	0.548932	0.554789	1.14828	0.607734	0.923089	0.264175	0.397338	0.337878	0.0734014	0.357392
Hist1h4a				UP			1	0.114919	0.436026	0.114995	1.00657	0.897207	0.17134	0.967262	0.468297	0.896053	0.0997901	0.161617	0.832898
Hist1h4b				UP	UP		2	0.541499	0.94083	0.577987	1.10485	1.09841	0.433227	0.483544	0.113635	0.371158	0.0725879	0.086761	0.524326
Hist1h4m		DOWN	DOWN			DOWN	3	0.1082	-1.37625	-2.02694	0.737717	-0.316535	-0.973471	0.975545	0.018737	0.00067119	0.216178	0.624617	0.0989793
Hist2h2aa3			DOWN			DOWN	2	0.0207753	-0.586312	-1.39534	-0.585198	-0.900075	-1.49299	0.916754	0.312416	0.0182676	0.437354	0.162277	0.0126322
Hist2h2ab	UP			UP	UP		3	1.67572	0.318504	0.991563	1.58111	1.15817	0.210081	0.0141323	0.599053	0.11494	0.0117369	0.0709633	0.784113
Hist2h2bb	UP	UP			UP		3	1.15943	1.09784	0.738454	0.955068	1.12406	0.65719	0.0977356	0.0645279	0.246472	0.116997	0.0796635	0.316957
Hist2h2be	UP	UP	UP	UP	UP	UP	6	1.97339	1.79054	1.58863	1.82745	2.75867	1.73005	0.00357023	0.00249688	0.0104434	0.00379621	1.7521e-05	0.00606785
Hist2h3c2		UP	UP		UP	UP	4	0.319294	1.28261	1.07988	0.885525	1.39721	1.09419	0.721056	0.0306136	0.0850673	0.143828	0.029435	0.0870866
Hist3h2a	UP	UP	UP	UP	UP	UP	6	2.55253	1.85576	1.40486	1.72528	2.51443	2.05986	0.000139924	0.00172253	0.0239559	0.00615805	9.04619e-05	0.00103906
Hivep1					DOWN	DOWN	2	-0.377244	-0.900415	-0.840172	-0.280734	-1.19265	-1.06131	0.471567	0.122762	0.148528	0.754065	0.0639267	0.0730429
Hk2	DOWN						1	-1.47645	-0.334262	0.257494	0.171878	0.171878	0.916588	0.0155595	0.560348	0.714594	0.707216	0.786511	0.154928
Hmga1	UP	UP	UP	UP	UP	UP	6	1.23987	1.01873	1.30063	1.12605	1.84603	1.57082	0.075033	0.0864805	0.0369785	0.0675987	0.00403113	0.01294
Hmgb2	UP	UP	UP	UP	UP	UP	6	3.09699	2.98954	2.84713	2.61447	2.73204	2.8873	3.34045e-06	4.28658e-07	3.5879e-06	4.29434e-05	2.10944e-05	3.78737e-06
Hmgcl	UP	UP					2	1.66173	0.979096	0.777095	0.829767	0.898967	0.925636	0.0150043	0.0995567	0.221447	0.168564	0.160797	0.150706
Hmgcr			UP			UP	2	-0.0888221	0.836855	1.06977	0.770583	0.457173	1.35191	0.784098	0.159843	0.0881312	0.198175	0.474692	0.0331917
Hmgcs1		UP	UP	UP		UP	4	0.927466	1.20508	1.06451	1.41204	1.04505	1.91172	0.194514	0.0423053	0.0897596	0.0236497	0.103164	0.00237238
Hmgn1		UP	UP		UP	UP	4	0.551999	1.25952	1.46745	0.911	1.31128	1.14364	0.473468	0.0337644	0.0182242	0.133499	0.0409607	0.0732412
Hmgn2	UP	UP	UP	UP	UP	UP	6	1.2052	1.81064	1.99459	1.70938	1.97143	1.60846	0.0842262	0.00222965	0.00123855	0.00662639	0.0021354	0.0108785
Hmgn2 // LOC100360316	UP	UP	UP	UP	UP	UP	6	1.96437	1.73392	1.62636	1.58798	1.42314	1.31123	0.003733	0.00341499	0.00871647	0.0113929	0.0265583	0.0390503
Hmox1					UP	UP	2	0.937411	0.524566	0.977346	0.662569	1.20907	1.35203	0.189279	0.381277	0.12044	0.261695	0.0594424	0.0331757
Hmx1		UP			UP		2	0.334512	0.992152	0.791558	0.71331	1.09981	0.567683	0.703516	0.0950851	0.212566	0.23029	0.0863627	0.392416
Hn1l	DOWN						1	-1.05243	-0.299437	-0.424994	-0.542602	-0.545318	-0.434655	0.077776	0.600829	0.447243	0.476563	0.397899	0.438885
Hnrnpf				UP			1	0.838957	0.672041	0.702124	1.08173	1.00184	0.992638	0.245842	0.260222	0.271749	0.0783691	0.118178	0.12212
Hnrnpm				UP	UP		2	0.830888	0.831724	0.748565	1.67121	1.47435	1.04576	0.250955	0.162446	0.23974	0.00788382	0.0215838	0.102624
Hook1				DOWN			1	-0.607087	-0.371067	-0.414678	-1.1851	-0.247409	0.108762	0.282245	0.519057	0.457479	0.0911078	0.702661	0.912994
Hprt1				UP	UP		2	1.06577	0.780096	0.780324	1.27672	1.17666	0.906892	0.13075	0.190444	0.219442	0.0396951	0.066583	0.159552
Hsd17b7	UP	UP	UP	UP			4	1.30019	0.995	1.14029	1.26444	0.763631	0.808811	0.0609992	0.0941312	0.0685125	0.0415274	0.233343	0.212335
Hspa1b				UP	UP	UP	3	0.979697	0.492098	0.83733	1.50302	1.56109	1.24722	0.168177	0.411969	0.186159	0.0163429	0.014993	0.0500374
Hspa5		UP	UP	UP	UP		4	1.11852	1.51353	1.84804	1.12131	1.09624	0.952433	0.111228	0.0106543	0.00280485	0.06869	0.0873862	0.138715
Hspb8	UP	UP	UP	UP	UP	UP	6	1.20362	1.94224	2.53524	3.23548	3.27475	2.31933	0.0846644	0.00103445	3.78144e-05	4.7959e-07	3.47178e-07	0.000214733
Hspd1						UP	1	0.321401	0.587514	0.98048	0.156131	0.312238	1.1602	0.718618	0.325906	0.11921	0.725116	0.624632	0.0690282
Htatip2		UP	UP	UP	UP	UP	5	0.747606	1.72529	1.14133	1.27223	1.77222	1.3118	0.308072	0.00357917	0.0682531	0.0403564	0.00576383	0.0389619
Htra1	DOWN						1	-1.05065	0.111277	-0.0177906	-0.366655	0.11006	0.275911	0.0782382	0.861874	0.92958	0.657003	0.861369	0.703224
Htra3	DOWN	DOWN	DOWN	DOWN	DOWN	DOWN	6	-3.36285	-2.93588	-3.64454	-4.07322	-3.71591	-3.12993	9.74641e-08	5.89453e-07	1.3339e-09	1.21529e-09	7.74843e-09	2.59129e-07
Hyal1		UP	UP	UP		UP	4	-0.386045	1.12278	1.18931	1.16086	0.892363	1.34144	0.463229	0.0586448	0.0571129	0.0600211	0.163887	0.0346224
Hydin				DOWN			1	-0.587705	-0.691992	-0.296869	-1.28046	-0.97806	-0.272976	0.295873	0.234227	0.583216	0.0665517	0.128812	0.609162
Hypk				UP			1	0.505647	0.963645	0.696101	1.44446	0.711026	0.667276	0.51881	0.105064	0.276105	0.0207724	0.26703	0.309094
Ica1	UP						1	1.40989	0.869488	0.565986	0.869488	0.860379	0.7198	0.0410467	0.144019	0.381839	0.150639	0.179483	0.270246
Icam1			UP	UP		UP	3	0.829711	0.824366	1.87895	1.28485	0.662348	1.64072	0.251707	0.166234	0.00237134	0.0385205	0.301055	0.00935038
Ide			DOWN	DOWN			2	-0.65072	-0.639211	-0.986809	-1.17792	-0.764393	-0.5927	0.253143	0.271353	0.0916878	0.0932187	0.235499	0.302556
Idh3a	UP						1	1.27129	0.819255	0.719565	0.661594	0.987933	0.714958	0.0674251	0.168905	0.2594	0.262327	0.123358	0.27368
Ier2				UP			1	0.220261	0.171778	0.19783	1.3911	0.890123	0.659309	0.838414	0.782015	0.789253	0.0256865	0.164945	0.315294
Ifi27		UP	UP				2	-0.603061	1.01545	2.71794	0.691481	-0.0154045	-0.012761	0.28504	0.0875074	9.81234e-06	0.243456	0.983531	0.929655
Ifi27l2b		UP	UP	UP			3	0.65755	1.19808	1.03699	1.28635	0.394235	0.463272	0.378837	0.0435264	0.0986804	0.0383063	0.537292	0.49301
Ifi44			UP				1	-0.946295	0.0722681	1.39215	-0.587698	-0.308718	-0.291144	0.109669	0.914177	0.0252935	0.435112	0.633255	0.588644
Ifitm2	DOWN	DOWN	DOWN	DOWN	DOWN	DOWN	6	-1.93546	-1.46703	-1.16935	-1.53003	-1.29641	-1.70058	0.00175837	0.0122539	0.0468618	0.0268028	0.0439956	0.00463754
Ifitm3	DOWN						1	-1.02441	-0.119965	0.622025	-0.855917	-0.281727	-0.456197	0.0853543	0.826998	0.333575	0.23457	0.663459	0.418462
Ifrd1				UP			1	1.13469	-0.246432	0.442704	1.33578	0.438886	0.792539	0.105732	0.664845	0.502108	0.0318128	0.492458	0.222191
Ift22	UP						1	1.39587	0.721708	0.811017	0.811017	0.981606	0.937837	0.0432385	0.226215	0.201026	0.177562	0.125773	0.145152
Ift27						DOWN	1	-0.00319534	-0.574293	-0.630083	-0.41598	-0.770474	-1.00452	0.887407	0.32229	0.272085	0.603672	0.231785	0.0890769
Ift57						DOWN	1	-0.304354	-0.681513	-0.653711	-0.753897	-0.843188	-1.23979	0.543696	0.241296	0.255437	0.301411	0.190558	0.0372885
Igf2bp1	UP						1	1.55173	0.496494	0.226781	0.570594	0.212693	0.224385	0.0236798	0.40773	0.752736	0.325892	0.738102	0.766303
Igf2r	DOWN				DOWN		2	-1.14781	-0.649533	-0.546059	-1.03311	-1.19235	-0.626963	0.0559829	0.263792	0.337208	0.144753	0.0639934	0.277188
Igip		DOWN					1	-0.91789	-0.987161	-0.820504	-0.681775	-0.616622	-0.409187	0.119762	0.0909323	0.157857	0.355668	0.338897	0.463754
Igsf9	DOWN		DOWN	DOWN	DOWN	DOWN	5	-1.45935	-0.733613	-1.13263	-1.69594	-1.50707	-1.07141	0.0167263	0.207604	0.053979	0.0136342	0.0191882	0.0704537
Immp1l			DOWN		DOWN	DOWN	3	-0.639564	-0.744645	-0.966354	-0.363466	-1.37401	-1.26625	0.260378	0.20093	0.0983652	0.660515	0.0327724	0.033538
Imp3		UP	UP	UP	UP	UP	5	1.11109	1.63222	1.38482	1.33252	1.49172	1.39462	0.11383	0.00586586	0.0260947	0.0322103	0.0200914	0.0278666
Ing1			DOWN				1	-0.301569	-0.723979	-1.07313	-0.778458	-0.71025	-0.804973	0.546557	0.213562	0.0674136	0.284264	0.270438	0.168828
Ing4	UP	UP	UP				3	1.47113	1.45712	1.15212	0.989902	0.804226	1.00159	0.0325404	0.0139662	0.0656017	0.105123	0.209491	0.118644
Inhba	DOWN	DOWN	DOWN	DOWN	DOWN	DOWN	6	-2.7706	-1.89309	-1.78951	-2.38377	-1.65138	-1.70202	9.9721e-06	0.00124911	0.00261375	0.000443507	0.0102783	0.0046038
Inpp5b	DOWN			DOWN	DOWN		3	-1.34544	-0.802954	-0.581273	-1.84811	-1.38944	-0.607023	0.0266485	0.168243	0.308785	0.0069711	0.0308609	0.29177
Inppl1					DOWN		1	-0.573267	-0.620115	-0.286565	-0.992695	-1.10265	-0.208686	0.306307	0.285728	0.594936	0.16247	0.0867728	0.684181
Ints12	UP	UP		UP			3	1.3133	1.12318	0.962432	1.06002	0.623196	0.743592	0.058256	0.058556	0.126429	0.0841316	0.330431	0.2538
Irf2					DOWN	DOWN	2	-0.696826	-0.821238	-0.909862	-0.642662	-1.07922	-1.21364	0.224737	0.158864	0.118837	0.38752	0.0936967	0.0413399
Irf2bpl	DOWN	DOWN					2	-1.08402	-1.26984	-0.646344	-0.747727	-0.898584	-0.445063	0.0698978	0.0299923	0.26055	0.305825	0.162976	0.428948
Irf3	DOWN						1	-1.44907	-0.792103	-0.441354	-0.943989	-0.682689	-0.736174	0.0174644	0.174002	0.43128	0.185937	0.289526	0.206172
Irgm			UP				1	-0.347848	0.335235	1.1634	-0.184757	0.0361092	0.386687	0.500005	0.579466	0.0629241	0.867209	0.952527	0.57477
Irs1	DOWN	DOWN	DOWN		DOWN	DOWN	5	-1.49503	-1.58177	-1.32559	-1.05125	-1.8116	-1.49503	0.0143733	0.00694659	0.0247586	0.137302	0.00487003	0.0125149
Irs2		DOWN					1	0.0838772	-1.25119	-0.73421	0.0220035	-0.562091	-0.207242	0.994451	0.0324733	0.204084	0.882747	0.383491	0.685906
Itgb5	DOWN						1	-1.08449	-0.605375	-0.383818	-0.964619	-0.749788	-0.712701	0.0697847	0.29717	0.488871	0.175708	0.244593	0.220194
Itpa		UP	UP	UP	UP	UP	5	1.11646	1.1619	1.15512	1.34672	1.26626	1.13307	0.111948	0.0503217	0.0648817	0.0305102	0.0483944	0.0760384
Ivns1abp	DOWN			DOWN			2	-1.23522	-0.939882	-0.79747	-1.30478	-0.806886	-0.242195	0.0407286	0.107341	0.16934	0.0612508	0.21041	0.644631
Jag1					DOWN	DOWN	2	-0.898257	-0.366457	-0.525664	-0.778653	-1.17825	-0.995237	0.127153	0.52414	0.354416	0.284131	0.067207	0.0919512
Jhdm1d	DOWN	DOWN	DOWN		DOWN	DOWN	5	-1.23806	-1.04074	-1.07482	-0.890171	-1.74487	-1.15221	0.0402999	0.0748438	0.0669975	0.214681	0.0066933	0.0523463
Kansl2			DOWN				1	-0.774139	-0.356623	-1.182	-0.651036	-0.586103	-0.359668	0.182351	0.535072	0.0445999	0.380558	0.363429	0.51428
Kcne2	DOWN			DOWN	DOWN	DOWN	4	-0.978849	-0.957416	-0.473285	-1.18844	-1.3473	-1.18844	0.0989417	0.101001	0.401095	0.0901385	0.036322	0.0455923
Kcne4	DOWN	DOWN	DOWN	DOWN	DOWN	DOWN	6	-4.46073	-3.75096	-2.9918	-3.82231	-3.18919	-2.17757	2.1777e-12	1.84257e-10	6.04375e-07	1.21491e-08	7.18262e-07	0.000311227
Kcnh1	DOWN	DOWN	DOWN	DOWN	DOWN	DOWN	6	-1.74041	-1.58513	-1.52805	-1.842	-1.51853	-0.973264	0.0046993	0.00682838	0.00991107	0.00716818	0.0182911	0.0990482
Kcnk1		DOWN					1	-0.585354	-1.19951	0.109402	-0.630084	0.0640562	-0.398723	0.297556	0.0402817	0.903356	0.398121	0.917939	0.474195
Kdelr3	UP						1	1.20092	-0.289598	-0.367285	0.739549	0.475414	0.336169	0.0854207	0.6125	0.506155	0.215145	0.457328	0.631994
Khdrbs1	UP		UP				2	1.24561	0.828446	1.09837	0.794563	0.855595	0.822723	0.073592	0.164126	0.0796879	0.185749	0.181908	0.204163
Kif26a	DOWN						1	-1.02143	-0.27175	-0.227488	-0.771448	-0.593807	-0.43898	0.0861936	0.633924	0.664103	0.28909	0.357133	0.43474
Kiz						DOWN	1	-0.200911	-0.540726	-0.55794	-0.71836	-0.909542	-1.09266	0.654663	0.35093	0.327437	0.327417	0.157896	0.0652547
Klf10					UP		1	0.0249803	0.751038	0.536276	0.143726	1.06993	0.622714	0.921915	0.207688	0.409081	0.739323	0.0952324	0.344815
Klf6	UP		UP				2	1.2453	0.483271	1.03314	0.614788	0.653334	0.51442	0.0736691	0.42056	0.0999836	0.293866	0.307658	0.44209
Klhl25	DOWN	DOWN	DOWN	DOWN			4	-1.45644	-0.972209	-1.02036	-1.22836	-0.91237	-0.886267	0.0169325	0.0958878	0.0815283	0.0791876	0.156604	0.131529
Klhl29	DOWN						1	-1.05559	-0.668761	-0.630203	-1.15497	-0.970282	-0.542064	0.0769546	0.250099	0.271999	0.100229	0.131888	0.342792
Kpna2	DOWN						1	-1.51196	0.239871	0.260544	0.232242	0.653402	0.465261	0.0133626	0.69485	0.710844	0.640163	0.307608	0.490973
Kpna3					DOWN		1	-0.611569	-0.671124	-0.879328	-0.971994	-1.14331	-0.78924	0.279155	0.248451	0.131217	0.172155	0.0757449	0.176885
Kpna4					DOWN	DOWN	2	-0.428485	-0.80756	-0.733685	-0.38263	-1.18872	-1.02207	0.424199	0.165841	0.204393	0.639521	0.0648083	0.0838458
Krtap12-2		UP					1	-0.518579	1.14871	0.663847	0.00532512	0.162434	0.542118	0.348013	0.0530099	0.300242	0.902818	0.797838	0.415822
Lama5						UP	1	-0.0616202	0.699349	0.872587	0.516424	0.526592	1.19174	0.816598	0.24111	0.167534	0.36813	0.410563	0.0615553
Lamp3		DOWN	DOWN		DOWN	DOWN	4	-0.199673	-1.1365	-1.52158	-1.02573	-1.22493	-1.20431	0.656046	0.0519048	0.0102216	0.147873	0.0570508	0.0428737
Lats1		DOWN			DOWN		2	-0.920783	-1.12333	-0.772073	-1.07134	-1.32494	-0.949359	0.118702	0.0546588	0.182714	0.129395	0.0395412	0.107259
Lcn2	UP		UP		UP		3	3.12577	-0.829091	4.7131	-0.00929998	3.9095	-0.483773	2.69096e-06	0.154959	1.35919e-14	0.920469	1.19605e-09	0.393152
Ldlr			UP			UP	2	0.334424	0.895685	1.11752	0.895685	0.830683	1.50901	0.703618	0.132209	0.0744103	0.139638	0.194929	0.0170791
Leprel1	DOWN	DOWN		DOWN			3	-1.00671	-1.2915	-0.191638	-1.32668	-0.725736	-0.667158	0.0904413	0.0273181	0.707569	0.0567796	0.2601	0.249326
Lgals3bp	DOWN		UP	DOWN			3	-1.44332	0.960741	1.79458	-1.22925	-0.159623	-0.441832	0.0178902	0.106125	0.00372878	0.0789566	0.806377	0.432018
Lgals8						DOWN	1	-0.420532	-0.404827	-0.454543	-0.642551	-0.752973	-1.00993	0.431363	0.482612	0.418656	0.387612	0.242589	0.0874364
Lgr4	DOWN	DOWN		DOWN			3	-1.1411	-1.38205	-0.798496	-1.48905	-0.722929	-0.954241	0.0573277	0.0182464	0.168815	0.0313938	0.261954	0.10554
Lif	UP	UP	UP	UP		UP	5	1.34139	0.996489	1.54952	2.21399	0.643785	1.14872	0.0527224	0.0936356	0.0125488	0.000497006	0.314759	0.0719273
Lifr	DOWN	DOWN	DOWN	DOWN	DOWN	DOWN	6	-0.993291	-0.999764	-1.20944	-1.61642	-1.29604	-1.27837	0.0944593	0.0869174	0.0400086	0.0189863	0.0440556	0.0319308
Limch1					DOWN		1	-0.565676	-0.642694	-0.47383	-0.547498	-1.17444	-0.570371	0.311889	0.268785	0.400591	0.471961	0.068097	0.319895
Limd1				DOWN			1	-0.257523	-0.242275	-0.777511	-1.38329	-0.68098	-0.321205	0.59277	0.669979	0.179786	0.0464651	0.290738	0.555415
Litaf			UP				1	1.00802	0.703881	1.0415	0.820812	0.794945	0.892533	0.155065	0.238037	0.0971733	0.172818	0.214782	0.166591
Lix1	DOWN	DOWN	DOWN	DOWN	DOWN	DOWN	6	-1.27181	-1.46303	-1.54289	-1.64718	-1.87043	-1.96515	0.035481	0.0124909	0.009231	0.0167298	0.00364917	0.00111068
Lman2		UP					1	0.762836	1.03198	0.793891	0.363449	0.653523	0.525293	0.297031	0.082431	0.211158	0.504667	0.30752	0.431667
Lmna	UP	UP	UP	UP	UP	UP	6	1.24937	1.10738	1.34349	1.6178	1.76478	1.60855	0.0726609	0.0622229	0.0310325	0.0100021	0.00597127	0.0108741
Lmo4			DOWN		DOWN		2	-0.851657	-0.948702	-1.1742	-0.740366	-1.33761	-0.799754	0.146116	0.104113	0.0459822	0.311147	0.0376879	0.171469
LOC100359503						DOWN	1	-0.299666	-0.902072	-0.732335	0.0812612	-0.230535	-1.17616	0.548516	0.122082	0.205187	0.812131	0.722239	0.0477939
LOC100359744 // Rps27l2				UP			1	0.420242	0.0497689	0.215739	1.1925	0.225686	-0.198107	0.607859	0.94453	0.766604	0.0537586	0.722897	0.696856
LOC100359986			DOWN		DOWN		2	0.0943566	-0.809022	-1.294	-0.540319	-1.14905	-0.923358	0.99262	0.165085	0.0283027	0.478718	0.0742845	0.116792
LOC100360200		DOWN	DOWN		DOWN	DOWN	4	-0.670974	-0.996962	-1.00216	-1.05777	-1.19024	-1.49019	0.240371	0.0877975	0.08692	0.134694	0.0644656	0.0127948
LOC100360619		DOWN	DOWN		DOWN	DOWN	4	0.190798	-1.27964	-1.17703	-0.478935	-1.07088	-1.17046	0.874168	0.0287556	0.0454768	0.538593	0.0962644	0.048846
LOC100361180			DOWN				1	0.0078341	-0.515637	-1.02905	0.026484	-0.612189	-0.659242	0.900893	0.373358	0.0790506	0.877368	0.342392	0.254652
LOC100361833			DOWN				1	-0.2915	-0.804482	-1.11429	-0.351532	-0.563392	-0.563392	0.556962	0.167444	0.0578592	0.673727	0.382387	0.325445
LOC100362572		UP					1	0.830157	1.05984	0.711904	0.554967	-0.165391	0.0808475	0.251422	0.0744184	0.264776	0.337741	0.799434	0.94906
LOC100362685		DOWN	DOWN			DOWN	3	0.215871	-1.22127	-1.4325	0.485205	-0.945865	-1.07296	0.843721	0.0368192	0.015461	0.393955	0.141913	0.0700635
LOC100362769	UP	UP	UP	UP	UP	UP	6	2.62282	1.98837	2.16941	2.46252	2.35056	1.109	8.97196e-05	0.000781667	0.000435008	0.000113325	0.000252065	0.0827328
LOC100362827	UP	UP	UP	UP	UP	UP	6	1.5426	1.38352	1.36088	1.34464	1.33415	1.09567	0.0245657	0.0196343	0.0288649	0.030754	0.0375704	0.0866429
LOC100364568		DOWN					1	-0.294839	-1.09076	-0.430602	-0.725636	-0.876365	-0.667905	0.553501	0.0619978	0.441734	0.321978	0.173653	0.248827
LOC100910753			DOWN				1	0.0574242	-0.810835	-1.09729	-0.233729	-0.254266	-0.50341	0.961831	0.16415	0.0616586	0.80898	0.69476	0.375706
LOC100911253	UP	UP	UP	UP		UP	5	2.70914	1.56879	2.23215	1.26068	1.05374	1.29194	5.11982e-05	0.0081069	0.000293187	0.0421021	0.100336	0.0421215
LOC100911266	DOWN	DOWN	DOWN	DOWN	DOWN	DOWN	6	-1.03581	-2.07014	-2.29562	-1.36681	-2.40933	-2.32727	0.0822019	0.000419279	0.0001212	0.0492909	0.000180516	0.0001187
LOC100911534	DOWN	DOWN	DOWN		DOWN	DOWN	5	-1.50057	-1.96636	-1.75667	0.243306	-2.12083	-2.53553	0.014035	0.000803261	0.00311936	0.628166	0.000979468	2.82922e-05
LOC100911576	UP	UP	UP	UP	UP	UP	6	1.51173	1.29813	1.14273	1.24531	1.24531	1.33124	0.0277742	0.0286414	0.0679028	0.0445243	0.0522223	0.0360672
LOC100912024		DOWN	DOWN	DOWN	DOWN	DOWN	5	0.250465	-1.52081	-2.03418	-1.39923	-1.78984	-2.77306	0.802104	0.00943201	0.0006425	0.0438639	0.00540795	4.82649e-06
LOC100912132		DOWN	DOWN		DOWN	DOWN	4	0.453147	-1.48707	-1.93227	-0.265447	-1.48179	-1.46123	0.572748	0.0111253	0.00117414	0.771803	0.0213055	0.0145908
LOC100912162	DOWN			DOWN		DOWN	3	-1.4958	-0.389901	-0.609494	-1.16016	-0.890129	-1.0121	0.0143258	0.498551	0.287185	0.0986083	0.166979	0.0867859
LOC100912517				UP			1	1.11098	0.783021	0.722991	1.00792	0.696416	0.86096	0.113869	0.188768	0.257022	0.0993684	0.276952	0.182884
LOC100912790	UP		UP	UP			3	2.68617	0.81619	1.39464	2.26789	0.866668	0.292324	5.95395e-05	0.170522	0.0250263	0.000364834	0.176333	0.68353
LOC100912845			DOWN	DOWN	DOWN	DOWN	4	0.302572	-0.748108	-1.12964	-1.70646	-2.07421	-1.26861	0.740499	0.198868	0.0545952	0.0130364	0.00126472	0.0332192
LOC102546376					UP		1	-0.492894	-0.131444	0.619079	0.989178	2.14365	-0.157011	0.368791	0.811851	0.336009	0.10536	0.00084232	0.746873
LOC102546709			DOWN	DOWN	DOWN	DOWN	4	-0.948056	0.0437752	-1.78571	-2.13593	-1.8525	-2.08052	0.109066	0.952631	0.00266816	0.00171314	0.0039878	0.000564325
LOC102547212					UP		1	-0.285714	-0.0536579	0.673161	0.85194	1.83915	-0.201807	0.562985	0.915587	0.293131	0.15837	0.00416987	0.692413
LOC102547643	UP	UP	UP	UP	UP	UP	6	1.37442	3.02519	3.36355	2.0836	2.96518	3.37675	0.0467846	3.11865e-07	4.16741e-08	0.00102302	3.92835e-06	6.0809e-08
LOC102547700			DOWN				1	-0.798685	-0.894659	-1.17584	0.419401	-0.942865	-0.724101	0.17022	0.12515	0.0456893	0.451859	0.143184	0.213301
LOC102547932	DOWN		DOWN	DOWN	DOWN	DOWN	5	-1.44767	-0.890545	-1.84759	-1.97654	-1.79781	-1.46343	0.0175673	0.126878	0.00189926	0.00380911	0.005205	0.0144469
LOC102549148						DOWN	1	-0.567337	-0.483731	-0.815361	-0.373827	-0.763507	-1.03208	0.310662	0.403131	0.160368	0.64913	0.236044	0.0809721
LOC102549465					UP		1	-0.2708	-0.108281	0.447375	0.909599	1.95502	-0.436321	0.578653	0.842483	0.497213	0.134052	0.00232525	0.437286
LOC102549710		DOWN	DOWN			DOWN	3	-0.889611	-1.0591	-1.15659	-1.09194	-0.869684	-1.44656	0.130519	0.0698975	0.0492392	0.121662	0.176964	0.0155832
LOC102549890		DOWN					1	-0.0873965	-1.17587	0.227992	0.0996973	-0.64998	-0.0832786	0.785792	0.0443538	0.75122	0.790441	0.313329	0.839206
LOC102550203		DOWN	DOWN		DOWN	DOWN	4	0.0372141	-1.80281	-1.53731	-0.579245	-1.83377	-1.75393	0.936949	0.00210983	0.00948175	0.442719	0.00437204	0.00352467
LOC102550291		DOWN			DOWN		2	0.492073	-1.05064	-0.558591	-0.174706	-1.09792	-0.229292	0.5325	0.0721423	0.326907	0.87926	0.0881365	0.659749
LOC102550385					DOWN		1	0.110826	-0.461534	-0.738021	-0.618448	-1.26128	-0.877676	0.972307	0.424658	0.201854	0.408082	0.0500562	0.135139
LOC102551257		DOWN					1	0.0753358	-1.25973	-0.425023	-0.87743	-0.838779	-0.493813	0.983915	0.0313156	0.447214	0.221932	0.192893	0.384172
LOC102551354	DOWN	DOWN	DOWN	DOWN		DOWN	5	-2.65964	-2.36959	-2.17979	-2.33299	-0.714848	-1.33823	2.17122e-05	5.45408e-05	0.000259299	0.000591373	0.26734	0.024927
LOC102551406				DOWN			1	0.530198	0.635739	-0.238299	-1.4074	0.024892	0.369611	0.494518	0.287216	0.651206	0.0425787	0.966438	0.593838
LOC102551451				DOWN			1	-0.41528	-0.33337	-0.701758	-2.74325	-0.848121	-0.938568	0.436132	0.561368	0.223801	4.92619e-05	0.187971	0.111138
LOC102552061						DOWN	1	-0.628093	-0.408969	-0.948754	0.0692134	-0.877382	-1.14363	0.267963	0.478239	0.104417	0.826384	0.173154	0.0540623
LOC102552542		DOWN	DOWN	DOWN		DOWN	4	-0.361835	-1.18721	-1.33134	-1.52463	-0.411679	-1.29859	0.486361	0.0423594	0.0241561	0.0273726	0.523868	0.0293966
LOC102553292		UP	UP			UP	3	0.235694	1.58935	1.06911	0.380776	1.05358	1.06168	0.819813	0.00730843	0.0883335	0.487975	0.100387	0.0972902
LOC102553294					UP		1	0.936314	0.851284	0.390324	0.417897	1.07573	1.00481	0.189851	0.152691	0.558694	0.453236	0.0934544	0.117414
LOC102554302		UP			UP	UP	3	0.868671	1.0106	0.736525	0.167766	1.0599	1.36348	0.227646	0.0890413	0.247771	0.711875	0.0983701	0.0316697
LOC102554581					UP		1	-0.102199	-0.0271685	0.0498645	0.335359	1.57261	0.00105607	0.768248	0.951338	0.981475	0.532357	0.0142675	0.947522
LOC102555379				UP	UP		2	-0.0376087	-0.172844	0.247886	1.22904	1.4426	0.0330084	0.845552	0.757841	0.726456	0.0472146	0.0245615	0.988927
LOC102555659	DOWN	DOWN	DOWN	DOWN	DOWN	DOWN	6	-1.86196	-1.95262	-2.04301	-1.86196	-1.57199	-1.86196	0.00257201	0.000873538	0.000609028	0.00654228	0.0145725	0.00197946
LOC102556159						DOWN	1	-0.540884	-0.514372	-0.888823	-0.301762	-0.794601	-1.08261	0.330585	0.374512	0.127264	0.729877	0.217456	0.0676722
LOC102556631	DOWN		DOWN	DOWN	DOWN	DOWN	5	-1.20387	0.0464655	-1.07286	-2.22465	-1.62175	-1.79874	0.0457366	0.948994	0.0674823	0.00107233	0.0117275	0.00278405
LOC102557262					UP		1	0.226282	0.24684	-0.00771867	0.26482	2.17862	0.191496	0.831145	0.68613	0.942793	0.605119	0.000691646	0.807423
LOC102557498	DOWN						1	-0.980377	-0.533584	-0.238461	-0.609776	-0.742075	-0.0281092	0.0984594	0.357226	0.651013	0.415602	0.249493	0.909849
LOC102557499				UP	UP		2	-0.634179	-0.236622	0.371991	1.0902	2.20865	-0.43616	0.26392	0.676985	0.579206	0.0762086	0.000582671	0.43744
LOC302022	UP	UP		UP		UP	4	1.36692	1.16985	0.966911	1.41443	0.771593	1.32968	0.0480811	0.0487565	0.124607	0.0234265	0.228519	0.0362925
LOC306766	DOWN	DOWN	DOWN	DOWN	DOWN	DOWN	6	-1.02072	-1.33295	-1.25973	-1.44193	-1.09453	-1.83933	0.0863951	0.0227705	0.0326332	0.0374934	0.0891265	0.00223903
LOC313641	DOWN	DOWN	DOWN	DOWN	DOWN	DOWN	6	-2.27259	-1.27938	-1.23196	-1.87947	-1.84861	-1.14281	0.000263287	0.0287885	0.0365475	0.00603421	0.00406499	0.0542279
LOC367050						DOWN	1	-0.322864	-0.351355	-0.190522	-1.01734	-0.196413	-1.50637	0.524872	0.540975	0.708938	0.15148	0.762376	0.0118792
LOC500028	UP						1	1.42144	-0.0349796	0.413936	0.264011	0.196061	0.177855	0.039311	0.940782	0.532806	0.605979	0.757715	0.824642
LOC501223		DOWN	DOWN		DOWN	DOWN	4	-0.409946	-1.05532	-1.85254	-1.05532	-1.35585	-1.21654	0.441007	0.0708931	0.00184747	0.135672	0.0351522	0.0408732
LOC501317			DOWN	DOWN	DOWN	DOWN	4	-0.943454	0.26244	-1.20401	-1.89977	-1.3458	-1.10285	0.110647	0.666764	0.040885	0.0054898	0.0365311	0.0628759
LOC501467	DOWN		DOWN	DOWN	DOWN	DOWN	5	-1.00365	0.21848	-1.63415	-2.94911	-1.97969	-2.01907	0.0913456	0.721862	0.00589082	1.23179e-05	0.00209164	0.000812717
LOC501467 // LOC685989 // LOC686719			DOWN	DOWN	DOWN	DOWN	4	-0.70469	0.664181	-0.978285	-2.19503	-1.77784	-1.35352	0.220129	0.265912	0.0944246	0.00125626	0.00572721	0.0233667
LOC503455						DOWN	1	-0.24033	-0.7455	-0.788208	-0.467258	-0.69086	-1.18688	0.611284	0.200419	0.174129	0.550394	0.283774	0.045866
LOC654482	UP	UP	UP	UP	UP	UP	6	2.42191	2.24371	2.06876	1.73629	2.3659	2.07881	0.000310218	0.000149366	0.000802137	0.00585154	0.000229608	0.000931235
LOC678880			DOWN				1	0.0468718	0.162829	-1.32853	-0.541081	-0.521364	-0.418367	0.948833	0.793706	0.0244486	0.477999	0.419033	0.4547
LOC679730			DOWN	DOWN	DOWN	DOWN	4	-0.630848	0.339433	-1.27683	-2.17476	-1.21934	-1.50057	0.266128	0.574601	0.0304058	0.00139851	0.0581946	0.0122008
LOC680385	UP						1	1.37673	0.459214	0.257787	0.897121	0.477854	0.569383	0.0463922	0.444501	0.714234	0.139053	0.455033	0.390888
LOC680959			DOWN				1	-0.263599	-0.950452	-1.05594	-0.0114811	-0.87845	-0.868419	0.58629	0.103482	0.0717725	0.923105	0.17263	0.139115
LOC681100	UP	UP	UP		UP	UP	5	1.68827	1.19337	1.44239	0.817266	1.28744	1.54534	0.013388	0.0443643	0.0203568	0.174524	0.0447671	0.014524
LOC681300						DOWN	1	-0.345418	-0.493344	-0.651324	-0.975252	-0.981672	-1.48394	0.502396	0.394014	0.257086	0.170603	0.127403	0.0131655
LOC682058	UP			UP	UP	UP	4	1.50779	0.624977	0.964739	1.11431	1.08449	1.11431	0.0282091	0.29557	0.125488	0.0703253	0.0908234	0.0812164
LOC683878						DOWN	1	-0.716071	-0.263873	-0.799792	-0.897995	-0.525425	-1.14237	0.21358	0.643479	0.168154	0.210314	0.415405	0.0543184
LOC684797				UP	UP		2	0.459939	0.467521	0.154914	1.57851	1.34141	0.393967	0.565622	0.436147	0.844224	0.0118697	0.0365453	0.566729
LOC684828					UP		1	-0.74141	0.0991109	-0.522618	-0.218451	1.07942	-0.00552641	0.199509	0.878132	0.357033	0.827048	0.0923386	0.939006
LOC685069	DOWN	DOWN	DOWN	DOWN	DOWN	DOWN	6	-1.69911	-2.34279	-1.7927	-2.31217	-2.80191	-2.12244	0.0057249	6.61201e-05	0.00256891	0.000664341	1.33144e-05	0.000437649
LOC685183			DOWN	DOWN	DOWN	DOWN	4	-0.863228	0.177133	-1.52229	-1.87072	-1.68547	-1.87072	0.141217	0.775044	0.0101872	0.00628357	0.00880979	0.00188666
LOC685707					DOWN		1	-0.651225	-0.77426	-0.817316	-0.766064	-1.12736	-0.496756	0.25282	0.183791	0.15941	0.292833	0.0799273	0.381563
LOC685793			DOWN	DOWN		DOWN	3	-0.630375	0.404222	-1.21727	-1.59128	-1.05115	-1.41594	0.266442	0.50205	0.0387753	0.0210235	0.102566	0.017846
LOC686066			DOWN		DOWN	DOWN	3	0.134873	-0.952041	-1.49743	-0.00170688	-1.1748	-1.48821	0.942685	0.102912	0.0114573	0.911299	0.0680121	0.0129111
LOC687029				UP			1	0.551275	0.532226	0.501834	1.02368	0.405502	0.24162	0.474159	0.374246	0.442069	0.0945429	0.525789	0.745007
LOC688649				DOWN			1	-0.399037	0.218929	-0.699636	-1.2202	-0.723393	-0.848277	0.451074	0.721291	0.225136	0.0813346	0.261647	0.148076
LOC688963	UP						1	1.19422	-0.23403	0.205679	0.970636	0.0254329	-0.280411	0.0873196	0.680207	0.779303	0.111566	0.965767	0.600728
LOC689141		DOWN		DOWN	DOWN		3	0.103024	-1.04139	-0.742472	-1.32489	-1.15663	-0.581903	0.981929	0.074664	0.199272	0.0571343	0.0723897	0.310861
LOC689453			DOWN	DOWN	DOWN	DOWN	4	-0.952585	0.128668	-1.6968	-2.20222	-1.83892	-1.98957	0.107527	0.838734	0.00427589	0.00120915	0.00426322	0.000965023
LOC689481		DOWN	DOWN		DOWN	DOWN	4	-0.174027	-1.08344	-1.27731	-0.384466	-1.27508	-1.15613	0.684944	0.0637548	0.0303448	0.637525	0.0475967	0.0515763
LOC689959		DOWN			DOWN	DOWN	3	-0.478105	-1.74418	-0.926189	-0.574052	-1.06341	-1.50291	0.381098	0.00293107	0.112604	0.447431	0.0986144	0.0120702
LOC690096		DOWN	DOWN	DOWN	DOWN	DOWN	5	0.218417	-1.38431	-2.2368	-1.59294	-1.98613	-2.00241	0.840642	0.0180591	0.000179103	0.0208835	0.00202238	0.00089574
LOC690134		DOWN	DOWN		DOWN	DOWN	4	-0.0448472	-1.41962	-1.55838	-0.178609	-1.13027	-1.23883	0.8368	0.0153372	0.00856624	0.874576	0.0791487	0.0374306
LOC690386				DOWN			1	-0.511761	0.552037	0.0169922	-1.16081	0.158624	-0.0254027	0.353454	0.356438	0.975269	0.0984075	0.802421	0.913338
LOC690431				UP			1	0.827721	0.624954	0.779941	1.14658	0.626613	0.889396	0.252982	0.295587	0.219679	0.063041	0.327796	0.168159
LOC690700					DOWN	DOWN	2	-0.217782	0.425307	-0.440039	-0.624816	-1.11108	-1.10839	0.635943	0.47953	0.432551	0.402612	0.084386	0.0616128
LOC690840			DOWN				1	0.272603	-0.862246	-1.60046	0.492169	-0.93552	-0.960221	0.775755	0.139273	0.0069703	0.388101	0.146333	0.103463
LOC690911		DOWN					1	-0.914617	-1.0767	-0.886179	-1.02018	-1.05331	-0.702894	0.12097	0.0654099	0.128356	0.150252	0.101861	0.226251
LOC691173						UP	1	0.0827121	0.263361	0.666945	0.409419	0.92082	1.64652	0.993014	0.665627	0.297864	0.461045	0.150888	0.00909683
LOC691675			DOWN		DOWN	DOWN	3	-0.171952	-0.88112	-1.0417	-0.232666	-1.32006	-1.78917	0.687303	0.130907	0.0755552	0.810234	0.0402736	0.0029292
LOC691849						DOWN	1	0.130631	-0.333595	-0.622508	-0.473864	-0.986814	-1.09743	0.947906	0.561111	0.277576	0.543701	0.125418	0.0641318
Lonrf2	UP						1	1.26563	0.652676	0.552639	0.790109	0.552639	0.991407	0.0687451	0.274396	0.393937	0.188012	0.387896	0.122604
Loxl2	DOWN						1	-1.64303	-0.922033	-0.0289993	-1.12491	0.0378452	0.152149	0.00743987	0.114114	0.914899	0.110043	0.950375	0.857316
Lpcat4					DOWN		1	-0.480405	-0.747026	-0.950081	-1.11845	-1.17061	-0.729974	0.379168	0.19951	0.10395	0.112247	0.0690019	0.209811
Lpin1				DOWN	DOWN		2	-0.743785	-0.404334	-0.45649	-1.28575	-1.11928	-0.480682	0.198225	0.483134	0.41681	0.065369	0.0821162	0.395941
Lpl	DOWN	DOWN	DOWN	DOWN	DOWN	DOWN	6	-1.74269	-1.46831	-2.19325	-3.00912	-1.46486	-2.18438	0.00464802	0.0121791	0.000237785	8.08018e-06	0.0228346	0.000298221
Lppr1	DOWN	DOWN		DOWN			3	-1.80515	-1.31479	-0.903486	-1.91554	-0.324365	-0.718368	0.00342275	0.0246748	0.121343	0.00509799	0.616017	0.216748
Lrif1					DOWN		1	0.644154	-0.278624	-0.00639532	0.103538	-1.07616	0.095888	0.390158	0.625635	0.94453	0.785943	0.0946344	0.92961
Lrig1	DOWN			DOWN			2	-1.02467	-0.755386	-0.571009	-1.25592	-0.738565	-0.541979	0.0852812	0.194584	0.316902	0.0722807	0.251746	0.342862
Lrig3	DOWN	DOWN	DOWN	DOWN	DOWN	DOWN	6	-1.37587	-1.24266	-1.09353	-1.27526	-1.31893	-1.09353	0.0235955	0.033665	0.0625264	0.0677329	0.0404459	0.0650474
Lrp1				DOWN			1	-0.93443	-0.572404	-0.230218	-1.1604	-1.01044	-0.0217422	0.1138	0.32386	0.660837	0.0985334	0.116602	0.918059
Lrp11	UP	UP	UP	UP		UP	5	1.53976	1.00981	1.4519	1.40199	0.68412	1.19042	0.0248463	0.0892942	0.0195232	0.0246093	0.285494	0.0618538
Lrp12	DOWN						1	-1.18845	-0.646962	-0.756516	-0.558997	-0.896332	-0.707997	0.0483828	0.265662	0.191284	0.461248	0.164035	0.223085
Lrp3	DOWN	DOWN	DOWN		DOWN	DOWN	5	-0.987833	-1.22669	-1.48516	-0.74957	-1.37416	-1.60248	0.0961338	0.0359965	0.0121344	0.304503	0.0327541	0.00754354
Lrp4	DOWN	DOWN	DOWN	DOWN	DOWN	DOWN	6	-1.58989	-2.0935	-1.03445	-2.1379	-1.23842	-1.2675	0.00947603	0.000360757	0.0775431	0.00169576	0.0543668	0.0333683
Lrp6	DOWN	DOWN					2	-1.01586	-1.06835	-0.491174	-0.932843	-1.0186	-0.849881	0.0877808	0.0675081	0.384753	0.191643	0.113677	0.147347
Lrrc41					UP		1	0.906609	0.71073	0.671954	0.493824	1.05524	0.943498	0.205837	0.233444	0.294046	0.386717	0.099854	0.142629
Lrrc75b	DOWN			DOWN	DOWN		3	-1.28787	-0.629095	-0.683119	-1.18977	-1.0635	-0.959932	0.0333661	0.278905	0.235724	0.0897542	0.0985868	0.103563
Lrrc8b			UP			UP	2	1.14149	0.813885	1.31077	0.984214	0.944874	1.14149	0.103484	0.171746	0.0354907	0.106994	0.140528	0.0738032
Lrrc8d						UP	1	0.778756	0.96474	0.854332	0.854332	0.939862	1.13279	0.285776	0.104666	0.176995	0.157299	0.14264	0.0761131
Lsm4						DOWN	1	-0.151491	-0.477274	-0.931488	-0.668201	-0.701126	-0.989299	0.710726	0.409324	0.110637	0.36653	0.276659	0.0938275
Lsm8				UP			1	0.547636	0.733681	0.447356	1.41405	0.576103	0.618557	0.47764	0.218514	0.497232	0.0234619	0.368144	0.348277
Ltbp3	DOWN	DOWN	DOWN	DOWN	DOWN	DOWN	6	-1.4008	-1.01504	-0.970823	-1.70265	-1.283	-1.33628	0.0213246	0.082245	0.0968741	0.0132503	0.0462326	0.0251316
Ly6e	DOWN	DOWN		DOWN		DOWN	4	-2.34351	-1.3696	-0.808239	-2.97201	-0.574969	-1.04307	0.000170945	0.0193126	0.163896	1.04969e-05	0.372649	0.0779126
Ly6g6c					UP		1	0.911594	0.911594	0.0522653	0.911594	2.66973	0.821502	0.203088	0.125412	0.978316	0.133265	3.23636e-05	0.204871
Lyplal1	UP	UP				UP	3	1.29505	1.06842	0.486648	0.889547	1.03684	1.45499	0.0621034	0.0720823	0.457084	0.142158	0.105892	0.0216048
Lyrm2						DOWN	1	0.619684	-0.300087	-0.533588	0.510916	-0.36729	-0.994353	0.411363	0.600061	0.347665	0.372609	0.569825	0.0922286
Lyz2	DOWN	DOWN	DOWN	DOWN		DOWN	5	-1.28315	-1.59975	-2.14218	-1.48644	-0.723198	-1.26582	0.0339762	0.00633559	0.000329495	0.0317078	0.261775	0.0335958
M6pr	UP		UP		UP	UP	4	1.46519	0.946078	1.22422	0.590513	1.17222	1.20113	0.0332928	0.111616	0.049994	0.311187	0.0676121	0.0594625
Mab21l1	DOWN	DOWN	DOWN	DOWN	DOWN	DOWN	6	-2.52236	-2.1661	-1.92721	-2.94011	-1.39035	-2.05783	5.4694e-05	0.000223962	0.00120898	1.31132e-05	0.0307516	0.000646375
Mad2l2	UP						1	1.47789	0.625352	0.742718	0.742718	0.712622	0.964454	0.0317005	0.295275	0.243617	0.213365	0.265961	0.133581
Maf1				DOWN	DOWN	DOWN	3	-0.777654	-0.715299	-0.907039	-1.53163	-1.14091	-1.0381	0.180576	0.219035	0.119941	0.0266355	0.0763621	0.0792857
Mafb	DOWN	DOWN	DOWN	DOWN	DOWN	DOWN	6	-1.95965	-1.7274	-1.71022	-2.03532	-1.42796	-1.70128	0.00154736	0.00321486	0.00398718	0.00285499	0.0265011	0.00462114
Mafg		UP					1	0.629346	1.08079	0.624921	0.316384	0.392333	0.687824	0.402909	0.0688224	0.331193	0.551488	0.539246	0.293477
Magoh		UP		UP	UP	UP	4	1.1096	1.00949	0.883701	2.35407	1.4282	1.30302	0.114359	0.0893966	0.161963	0.000219632	0.0260256	0.040334
Malt1						DOWN	1	-0.900224	-0.772638	-0.537933	-0.775723	-1.03166	-0.990738	0.126397	0.184701	0.343999	0.28614	0.109111	0.0933698
Mamdc2	DOWN	DOWN	DOWN	DOWN	DOWN	DOWN	6	-2.66516	-2.34464	-2.44918	-2.42296	-2.66646	-2.42296	2.09006e-05	6.52527e-05	4.19298e-05	0.000353842	3.40664e-05	6.22507e-05
Man1c1				DOWN			1	-0.335138	-0.478049	-0.124396	-1.51229	-0.200693	-0.173967	0.512577	0.408578	0.791615	0.0287132	0.757303	0.726094
Man2a2					DOWN		1	-0.323683	-0.312653	-0.384345	-0.583588	-1.24876	0.0763481	0.524047	0.58531	0.488326	0.438801	0.0523806	0.954886
Man2b2				DOWN			1	-0.606977	-0.509373	-0.686922	-1.1623	-0.629394	-0.0864565	0.282321	0.379093	0.233256	0.0979453	0.328954	0.83517
Map1b			UP				1	0.539885	0.929927	1.157	0.389608	0.179837	0.6611	0.485103	0.117921	0.0644319	0.479581	0.777	0.313893
Map4k3	DOWN	DOWN	DOWN	DOWN			4	-1.51617	-1.45837	-0.9744	-1.47061	-0.993164	-0.715961	0.0131208	0.0127726	0.0956936	0.0336708	0.122999	0.218207
Map6	UP				UP		2	1.47844	0.716205	0.603292	0.830809	1.34267	0.996136	0.031634	0.229818	0.349252	0.168074	0.0363703	0.120753
Mapk1ip1			DOWN	DOWN	DOWN		3	-0.2724	-0.612062	-1.00294	-1.30133	-1.12371	-0.873205	0.576962	0.291942	0.0866832	0.061981	0.0809082	0.137048
Mapk1ip1l		UP	UP		UP	UP	4	0.949251	1.1501	1.16364	0.930468	1.22915	1.15412	0.183183	0.05272	0.0628672	0.125999	0.0553457	0.0705514
Mapk4			UP				1	0.159494	0.909508	1.47965	0.919454	0.919454	1.01328	0.912437	0.126288	0.0172594	0.130201	0.151494	0.114225
Marcks	DOWN	DOWN	DOWN	DOWN	DOWN	DOWN	6	-1.39503	-1.35618	-1.1888	-1.8296	-1.62218	-1.72646	0.0218326	0.0205217	0.0434229	0.00758361	0.0117055	0.00406312
Marcksl1	UP			UP			2	1.91815	0.730602	0.998958	1.28892	0.898816	0.707804	0.00467692	0.220477	0.112158	0.0379433	0.160867	0.278809
Mark4		DOWN		DOWN			2	-0.497412	-1.05699	-0.775393	-1.39761	-0.924532	-0.713488	0.365081	0.0704495	0.180922	0.0441228	0.151142	0.219714
Mbd5						DOWN	1	-0.305262	-0.839231	-0.570392	-0.67054	-0.504741	-1.10306	0.542764	0.150025	0.317394	0.364643	0.434081	0.0628261
Mboat1					DOWN		1	-0.527988	-0.355998	-0.415859	-0.642034	-1.097	-0.711644	0.340591	0.53577	0.456301	0.388045	0.0884038	0.220841
Mbtd1				DOWN	DOWN		2	-0.717364	-0.913807	-0.492486	-1.38541	-1.09586	-0.840995	0.212846	0.117346	0.383571	0.046113	0.0887357	0.151423
Mcm3			UP		UP		2	0.450489	0.570538	1.11853	0.412543	1.07106	0.43638	0.575548	0.340298	0.0741412	0.458159	0.0948831	0.520992
Mcm5		UP	UP		UP	UP	4	0.602225	1.46403	1.70016	0.918571	1.38123	1.19938	0.426902	0.0135167	0.00605798	0.130542	0.0313384	0.0598486
Mdk	UP	UP	UP		UP	UP	5	1.30438	1.09895	1.08843	0.693855	1.81855	1.79745	0.0601106	0.0642558	0.0825441	0.241999	0.00461149	0.00432324
Mdm2	UP	UP			UP	UP	4	2.13468	1.50629	0.952769	0.988135	2.41995	1.9024	0.00156161	0.0110363	0.130432	0.105701	0.000164557	0.00249432
Med13l					DOWN		1	-0.890866	-0.727208	-0.586646	-0.657282	-1.12983	-0.613848	0.130026	0.211551	0.304592	0.375416	0.0792661	0.286722
Med21	UP						1	1.35923	0.606064	0.317577	0.848698	0.34621	0.299502	0.0494416	0.31064	0.642078	0.159831	0.587702	0.674982
Med31				UP			1	0.62439	0.455398	0.0289928	1.06286	0.208232	0.191445	0.407233	0.448369	0.991058	0.0833586	0.743347	0.807487
Med6	UP						1	1.56637	0.929752	0.694741	0.903137	0.970519	0.725526	0.0223181	0.117991	0.277095	0.136624	0.130093	0.266222
Med9		UP					1	0.751419	0.979544	0.944147	0.8888	0.329884	0.723572	0.305283	0.0994004	0.134086	0.142467	0.605324	0.267591
Mest	DOWN			DOWN			2	-1.47186	-0.327573	-0.394601	-1.47308	0.250129	-0.0967849	0.0158654	0.568019	0.477773	0.0333581	0.694591	0.822085
Metrn						DOWN	1	-0.251269	-0.474666	-0.179661	-0.0846523	-0.478454	-0.980444	0.599475	0.411843	0.722313	0.988156	0.458501	0.0966825
Mettl1		UP					1	0.946483	0.992442	0.594036	0.439681	0.689343	0.543493	0.184595	0.0949876	0.357168	0.433519	0.281844	0.414542
Mfap2	DOWN	DOWN	DOWN	DOWN	DOWN	DOWN	6	-1.95079	-1.40525	-2.24416	-2.3022	-1.94396	-1.7754	0.00162181	0.0163978	0.000170648	0.000702161	0.00251652	0.00314989
Mfap3l	DOWN			DOWN			2	-1.23228	-0.327419	0.00462077	-1.31468	-0.00172845	0.289878	0.0411784	0.568196	0.959001	0.0591944	0.999486	0.686451
Mfn2				UP	UP		2	0.607686	0.56905	0.794903	1.28652	1.3916	0.78058	0.422005	0.341578	0.210549	0.0382825	0.0300916	0.22964
Mfsd1	UP	UP			UP	UP	4	1.43058	1.08763	0.66901	0.975681	1.16009	1.24816	0.0379829	0.0670716	0.296286	0.10985	0.0704982	0.0498591
MGC95208		DOWN			DOWN	DOWN	3	-0.896002	-1.09658	-0.941352	-0.769029	-1.12158	-1.51044	0.128025	0.0606293	0.107048	0.290767	0.0814887	0.0116583
Mir139					UP	UP	2	0.630308	0.860828	0.866943	0.759901	1.4006	1.33407	0.402074	0.148097	0.170418	0.203902	0.029044	0.0356605
Mir204	DOWN						1	-1.34602	-0.516845	-0.0932525	-0.607624	-0.685403	0.793317	0.0265873	0.372258	0.831449	0.41748	0.287606	0.221712
Mir21	UP	UP	UP	UP	UP	UP	6	1.53977	1.72498	1.70735	1.72088	1.57219	2.39775	0.0248458	0.00358521	0.00584269	0.00628481	0.0142935	0.000129019
Mir22					UP		1	0.118355	-0.284785	-0.44723	0.908435	1.0873	0.450417	0.963027	0.618246	0.425628	0.134512	0.0899917	0.506284
Mir31					UP	UP	2	1.0942	0.288763	0.465364	0.817535	2.03635	1.29476	0.119922	0.634589	0.478602	0.174394	0.00151564	0.0416605
Mir328				UP	UP		2	0.840768	0.339915	0.844777	1.51292	1.15181	0.267367	0.244705	0.574043	0.182103	0.0156824	0.0725223	0.713557
Mir3593						UP	1	-0.23055	0.699916	0.546993	0.942484	0.415331	1.37185	0.621927	0.240724	0.399124	0.121537	0.515857	0.0306059
Mir466d		UP	UP				2	-0.421051	2.53554	1.15991	-0.10016	0	0.618298	0.430894	1.81323e-05	0.0637437	0.969331	0.99734	0.348493
Mir761			DOWN	DOWN	DOWN	DOWN	4	-0.610368	-0.599278	-1.29374	-1.57972	-1.14311	-1.62545	0.279981	0.301992	0.0283335	0.0220225	0.0757949	0.00674542
Mir874			UP				1	-0.0356897	0.927301	1.50462	0.900617	0.847857	0.913226	0.847876	0.118972	0.0154224	0.137637	0.185881	0.15652
Mir99b		UP					1	0.443369	1.22868	0.828083	0.437819	0.763418	0.380418	0.583081	0.0384022	0.191289	0.435184	0.233473	0.581737
Mki67		UP	UP	UP	UP	UP	5	-0.273773	1.89865	1.62352	1.25932	1.3107	1.92454	0.575513	0.00134098	0.00883692	0.042313	0.0410499	0.00221344
Mlec		UP	UP				2	0.932821	1.02004	1.24771	0.507084	0.84165	0.969597	0.191682	0.0860727	0.0456363	0.375744	0.189115	0.13143
Mllt3		DOWN	DOWN		DOWN	DOWN	4	-0.918424	-1.59799	-1.18752	-0.930966	-1.88676	-1.71227	0.119565	0.00639306	0.0436414	0.192616	0.00336361	0.00436961
Mmachc	UP	UP			UP		3	1.21853	1.01029	0.69441	0.629679	1.32347	0.755124	0.0805877	0.0891405	0.277337	0.283567	0.0391223	0.246085
Mme	DOWN	DOWN	DOWN	DOWN	DOWN	DOWN	6	-1.16657	-1.19881	-1.07063	-1.36937	-1.2826	-1.4112	0.0523584	0.0403973	0.0680336	0.0488432	0.0463003	0.0182212
Mmp15						DOWN	1	-0.286146	-0.0611214	0.18204	-0.265119	-0.105919	-1.02845	0.562534	0.905542	0.809373	0.772185	0.871685	0.0820055
Mobp	DOWN	DOWN	DOWN	DOWN	DOWN	DOWN	6	-2.07133	-2.10612	-2.68456	-3.06031	-2.63815	-3.24918	0.000843371	0.000332412	7.32105e-06	5.6039e-06	4.12378e-05	9.07659e-08
Morc2	UP	UP			UP	UP	4	1.23105	1.24018	0.472897	0.925924	1.23401	1.16915	0.0772896	0.0366129	0.470924	0.12772	0.0543912	0.066835
Morf4l2	UP	UP	UP	UP	UP	UP	6	1.69512	1.18588	1.42175	1.18966	1.59199	1.43651	0.0129965	0.0457263	0.0222724	0.0542975	0.0131158	0.0233771
Mphosph6	UP			UP	UP		3	1.16682	0.579033	0.978084	1.65385	1.28231	1.04566	0.0954448	0.333045	0.120149	0.00852343	0.0456228	0.102657
Mpst					DOWN	DOWN	2	0.207162	-0.947771	-0.91095	-0.815671	-1.14419	-1.41652	0.854272	0.10445	0.118413	0.259564	0.0755179	0.0178007
Mras			DOWN				1	-0.517991	-0.578028	-0.987081	-0.68151	-0.859587	-0.720521	0.34848	0.3192	0.0916012	0.355878	0.182057	0.215449
Mrfap1		UP	UP		UP	UP	4	0.617755	1.17634	1.06363	0.971522	1.20263	1.1726	0.413064	0.0475095	0.0900355	0.111263	0.0608067	0.066006
Mrpl10					UP		1	0.766769	0.887916	0.714288	0.757822	1.38343	0.934439	0.294223	0.13563	0.263095	0.20503	0.0310698	0.146683
Mrpl39					DOWN		1	0.193514	-0.289136	-0.523533	-0.453587	-1.07069	-0.463282	0.870859	0.61305	0.356245	0.564369	0.0963236	0.41187
Mrpl46		UP					1	1.00922	1.23835	0.878377	0.545752	0.786253	0.793183	0.154526	0.0368929	0.164614	0.344856	0.219824	0.221795
Mrpl49	UP	UP	UP		UP	UP	5	1.56261	1.28907	1.14049	0.994781	1.66335	1.21833	0.0226613	0.0297795	0.0684612	0.103539	0.009553	0.0557861
Mrps21		DOWN					1	-0.394126	-1.11301	-0.914631	-0.608773	-0.945252	-0.884149	0.455647	0.0569014	0.116989	0.416477	0.142172	0.132412
Mrps21l		DOWN				DOWN	2	-0.302874	-0.972759	-0.799718	-0.228151	-0.946448	-1.2514	0.545215	0.0957019	0.168192	0.815566	0.141667	0.0356011
Mrps33					DOWN		1	-0.312702	-0.759732	-0.839867	-0.161973	-1.08862	-0.608764	0.535164	0.192059	0.14867	0.894566	0.090869	0.290476
Msn		UP	UP		UP	UP	4	0.860425	1.22961	1.3778	0.93186	1.46411	1.58088	0.232597	0.0382535	0.0268815	0.125476	0.0225081	0.0123578
Mt1a	UP	UP	UP	UP	UP	UP	6	2.56751	2.42996	2.60854	2.39212	2.73378	1.93652	0.000127393	3.99442e-05	2.22391e-05	0.00017464	2.0842e-05	0.00207387
Mt1a // LOC100362769	UP	UP	UP	UP	UP	UP	6	4.5227	2.54406	2.81568	3.85907	3.0117	2.10161	7.59575e-12	1.69899e-05	4.60188e-06	2.2229e-09	2.76711e-06	0.000815354
Mt1m	UP	UP	UP	UP	UP	UP	6	1.95318	1.68023	1.96488	1.40669	1.69157	1.08948	0.00394405	0.00455933	0.00146826	0.0241565	0.00840136	0.0885092
Mt2A	UP	UP	UP	UP	UP	UP	6	1.60913	1.34187	1.63295	1.06235	1.46878	1.06458	0.0187239	0.0236607	0.00844257	0.0834979	0.0220825	0.0963416
Mterfd2	UP	UP			UP	UP	4	1.38865	1.01187	0.989207	0.748566	1.19728	1.20029	0.0444057	0.0886368	0.115837	0.21011	0.0619623	0.0596484
Mtfr1			DOWN				1	-0.261845	-0.916244	-1.23671	-1.1245	-0.70988	-0.7803	0.588157	0.116381	0.0358512	0.110181	0.270688	0.181588
Mtg2						DOWN	1	-0.702273	-0.848333	-0.948493	-0.950967	-0.92784	-1.04719	0.221538	0.1457	0.104509	0.182429	0.149682	0.0767913
Mthfd1	UP		UP	UP	UP		4	1.63709	0.861932	1.45392	1.0576	1.4394	0.66645	0.0166569	0.147572	0.0193499	0.0847952	0.0248804	0.309733
Mthfd1l		DOWN					1	-0.73604	-1.00459	-0.447095	-0.643421	-0.734788	-0.393779	0.202433	0.0854189	0.425758	0.386885	0.254186	0.479173
Mthfsd		UP			UP		2	0.60425	1.1502	0.894614	0.440221	1.27138	0.805799	0.425082	0.0527005	0.15663	0.433037	0.0474957	0.214135
Mtmr10	DOWN	DOWN	DOWN	DOWN	DOWN	DOWN	6	-1.71606	-1.36886	-2.18868	-1.27362	-1.61666	-1.38526	0.00528179	0.0193772	0.000244893	0.0681103	0.0119938	0.0203977
Mtmr9	UP						1	1.21962	0.555616	0.476471	0.605717	0.194967	0.785762	0.0802971	0.353278	0.467305	0.300261	0.759011	0.226391
Mtrf1l			DOWN		DOWN		2	0.0721668	-0.724758	-1.03023	-1.11405	-1.24102	-0.771237	0.980006	0.213076	0.0787204	0.113769	0.0538607	0.186451
Mtss1l				DOWN			1	-0.884273	-0.950547	-0.882064	-1.17928	-0.748763	-0.700715	0.132631	0.103448	0.130068	0.0928137	0.24524	0.227613
Mturn				DOWN			1	0.0812834	-0.381144	-0.664836	-1.30641	-0.470335	-0.616079	0.991252	0.508031	0.247849	0.0609065	0.466196	0.285084
Mvb12b			DOWN				1	-0.374034	-0.82364	-1.11901	-0.755948	-1.03258	-0.869613	0.474628	0.157661	0.0568394	0.299954	0.108795	0.138597
Mvp			UP	UP		UP	3	0.657355	0.353777	1.28767	1.07403	0.679762	1.38084	0.379	0.558119	0.038958	0.080374	0.288565	0.0294985
Mx2		UP	UP				2	-0.591998	1.40348	2.17193	0	0.40176	0.0311089	0.292817	0.0179262	0.000428254	0.90924	0.529595	0.986464
Mxra8	DOWN	DOWN	DOWN	DOWN		DOWN	5	-1.52331	-1.55222	-0.968432	-2.64754	-0.916139	-1.46714	0.0127205	0.00806664	0.0976696	9.09069e-05	0.154896	0.0142075
Myadm			UP	UP	UP	UP	4	0.935577	0.210661	1.29912	1.40225	1.05627	1.07125	0.190236	0.731826	0.0372046	0.0245843	0.0995247	0.0941923
Mycbp2	DOWN						1	-1.21872	-0.460337	-0.199111	-0.814469	-0.160671	0.0861724	0.043303	0.425838	0.698423	0.260338	0.805114	0.94217
Myh10				UP			1	0.822266	0.651051	0.930629	1.04108	0.930629	0.862196	0.2565	0.275608	0.139973	0.0894366	0.146595	0.182225
Myh9 // LOC100911597			UP	UP		UP	3	0.147675	0.860591	1.46237	1.11728	0.607388	1.43145	0.926944	0.148209	0.0186404	0.0696284	0.342802	0.0238834
Myl12a					UP	UP	2	1.00215	0.762317	0.926622	0.863176	1.10329	1.28306	0.157715	0.200865	0.141757	0.153386	0.0853737	0.0436038
Myl9						UP	1	0.88747	0.607047	0.00433491	0.167739	0.245738	1.14326	0.216642	0.309845	0.958625	0.711906	0.699647	0.07334
Mylip	DOWN	DOWN	DOWN	DOWN		DOWN	5	-1.33795	-1.7938	-1.17476	-1.30394	-0.688156	-1.11529	0.0274505	0.0022205	0.0458825	0.061426	0.285669	0.0600682
Myo19			DOWN	DOWN	DOWN	DOWN	4	-0.467954	-0.779815	-1.57596	-1.4185	-1.12818	-1.57596	0.38969	0.180701	0.00786341	0.0408838	0.0797077	0.00856977
Myrip	DOWN					DOWN	2	-1.01533	-0.729598	-0.771916	-0.786439	-0.962825	-1.02218	0.0879351	0.210072	0.182799	0.278837	0.134889	0.0838116
Nars	UP	UP					2	1.18258	1.11123	0.596566	0.619134	0.299885	0.632444	0.0907011	0.0613123	0.354993	0.290835	0.638304	0.336799
Nasp	UP		UP	UP	UP	UP	5	1.38264	0.785138	1.24644	1.66589	1.76632	1.47436	0.0453977	0.187562	0.0458633	0.00807505	0.00592773	0.0198744
Nbeal1						UP	1	0.698159	0.265204	0.73032	0.73032	0.56405	1.11811	0.345769	0.663355	0.251983	0.220388	0.378211	0.0801447
Nbl1	DOWN			DOWN			2	-1.08478	-0.876827	-0.701335	-1.23769	-0.557031	-0.456164	0.0697169	0.132775	0.224067	0.0767935	0.387803	0.418493
ND4L		DOWN					1	-0.301494	-1.06973	-0.735571	-0.389752	-0.681107	-0.749716	0.546634	0.0671567	0.203286	0.631791	0.290648	0.198383
ND5		DOWN					1	-0.445372	-1.15015	-0.812674	-0.441384	0.0958859	-0.772977	0.40922	0.0491724	0.161692	0.576987	0.878737	0.18551
ND6		UP	UP	UP		UP	4	-0.264376	1.40239	1.48061	1.26082	1.05276	1.55501	0.585463	0.0180162	0.0171852	0.0420818	0.100651	0.0139038
Ndor1	UP	UP	UP		UP	UP	5	1.519	1.15176	1.31297	0.384985	1.24497	1.28591	0.026988	0.0523782	0.0351745	0.483965	0.0522861	0.0431227
Ndrg1				DOWN	DOWN		2	-0.439872	-0.317225	-0.744124	-1.37349	-1.12154	-0.677894	0.414064	0.579986	0.19832	0.0481285	0.0814989	0.242227
Ndrg2	UP						1	1.58044	-0.545115	-0.799295	-0.0376482	-0.222995	0.0302556	0.0210743	0.347096	0.168407	0.954787	0.731046	0.985357
Ndufa3			DOWN		DOWN	DOWN	3	-0.548951	-0.935065	-1.15296	-0.853765	-1.24834	-1.43331	0.324424	0.109136	0.0499347	0.235862	0.0524594	0.0165293
Ndufa4l2						UP	1	-0.595888	-0.194741	-0.463407	-0.0109342	0.263086	1.60176	0.290067	0.729728	0.410294	0.922444	0.679755	0.0112225
Ndufaf5				UP			1	0.792376	0.373472	0.0633167	1.04898	0.329295	0.260978	0.276378	0.53587	0.963782	0.0871924	0.605964	0.721319
Ndufs6			DOWN				1	0.432485	-0.929127	-0.996152	0.63579	-0.880341	-0.673768	0.594683	0.111382	0.0887613	0.279413	0.171705	0.244938
Necap2		UP					1	1.03383	1.07635	0.754519	0.466934	0.487706	0.370012	0.143803	0.0699788	0.235837	0.409564	0.445831	0.593386
Nek8	UP						1	1.25334	0.451204	0.846443	0.0960141	0.442098	0.363166	0.0716876	0.452642	0.181204	0.794762	0.489312	0.601109
Nes		UP	UP	UP			3	0.737465	1.30727	1.52507	1.62237	1.02729	0.686611	0.315573	0.0275324	0.0140489	0.00980265	0.109141	0.294384
Nfat5	DOWN	DOWN	DOWN	DOWN	DOWN	DOWN	6	-1.43884	-1.97337	-1.32882	-2.17935	-1.68945	-1.30204	0.0182271	0.000769448	0.0244189	0.00136499	0.00865128	0.0289816
Nfe2l2	UP	UP	UP		UP	UP	5	1.35901	1.16944	1.32209	0.895568	1.43084	1.26071	0.0494811	0.0488357	0.0338899	0.139686	0.0257521	0.0475275
Nfia		DOWN		DOWN	DOWN		3	-0.537127	-1.08636	-0.688731	-1.1655	-1.11827	-0.872869	0.33348	0.0630487	0.232087	0.096963	0.0823915	0.137193
Nfil3	UP	UP	UP	UP			4	1.65493	1.02266	1.3373	1.35187	0.804404	0.651966	0.0154457	0.0852618	0.0318361	0.0299134	0.209391	0.321081
Nfs1	UP						1	1.17783	0.821105	0.993108	0.301561	1.04015	0.794219	0.0921111	0.167935	0.114354	0.566663	0.104786	0.221159
Nfya	UP					UP	2	1.16551	0.518768	0.923234	0.824237	0.959642	1.08719	0.0958488	0.386653	0.143277	0.171181	0.134443	0.0892075
Ngdn	UP	UP	UP	UP	UP	UP	6	1.53191	1.03157	1.18161	1.06101	1.10555	1.10555	0.0256388	0.0825525	0.0587908	0.0838614	0.0847351	0.0837309
Ngfr			DOWN	DOWN	DOWN		3	-0.924442	-0.924442	-1.11226	-1.19608	-1.18757	-0.763956	0.117371	0.11318	0.0583029	0.0879531	0.0650683	0.190427
Nhp2l1		UP	UP	UP	UP	UP	5	1.02667	1.50514	1.10396	1.25746	1.41984	1.61661	0.146864	0.011098	0.0781182	0.0426002	0.0269099	0.0104728
Nhs					DOWN		1	-0.76377	-0.794008	-0.951759	-0.850535	-1.14579	-0.944173	0.187664	0.17298	0.103363	0.23781	0.0751108	0.109109
Nid1	DOWN			DOWN			2	-1.61628	-0.955791	-0.90258	-2.35251	-0.7906	-0.439562	0.00840977	0.101576	0.121703	0.000529801	0.219787	0.434184
Nid2	UP	UP	UP	UP	UP	UP	6	1.80818	1.39114	1.1598	2.26464	1.23918	1.43515	0.00784748	0.0189662	0.0637697	0.000371766	0.0533887	0.0235123
Nifk	UP						1	1.43281	0.622703	0.420265	0.902567	0.93025	0.705375	0.0376651	0.297355	0.525972	0.136853	0.146759	0.280565
Nip7	UP	UP	UP	UP	UP	UP	6	1.6233	1.52824	1.18288	1.27459	1.31747	1.26795	0.0176497	0.00991466	0.0585117	0.0400081	0.0400188	0.0462244
Nipal3	DOWN	DOWN			DOWN	DOWN	4	-1.03792	-1.21428	-0.949021	-1.14115	-1.67808	-1.47272	0.0816293	0.0379022	0.104323	0.104651	0.00911141	0.0138536
Nit1	UP	UP	UP	UP	UP	UP	6	1.72992	1.36828	1.24087	1.07893	1.38311	1.17622	0.01116	0.0210323	0.0468713	0.079093	0.031109	0.0651425
Nkd2				DOWN			1	-0.644157	-0.187821	-0.788688	-1.21312	-0.847535	-0.713082	0.257382	0.738575	0.173878	0.083233	0.188277	0.219962
Nme3	DOWN						1	-1.27677	-0.59754	-0.789971	-0.601505	-0.318985	-0.537467	0.0348158	0.303375	0.17321	0.422849	0.621921	0.346607
Nmnat1				DOWN			1	-0.368168	0.0394878	-0.0331784	-1.4203	-0.280182	-0.310857	0.48025	0.958429	0.909432	0.0406141	0.665205	0.56675
Nnt			UP				1	0.660283	0.977533	1.1226	0.785599	0.795744	0.806326	0.376552	0.100103	0.0730609	0.190324	0.214323	0.213819
Noc2l		UP				UP	2	1.03248	1.03248	0.975327	0.917792	0.978131	1.16845	0.144378	0.0822812	0.121237	0.130844	0.127115	0.0670038
Nop14	UP						1	1.19638	0.732172	0.689895	0.383883	0.611354	0.261827	0.0867048	0.219474	0.280644	0.485013	0.339671	0.720285
Nop16					UP		1	0.726658	0.510619	0.520086	0.749484	1.45411	0.802411	0.323697	0.394286	0.424402	0.209602	0.0234435	0.216173
Nop58	UP						1	1.24793	0.618154	0.382443	0.701207	0.802799	0.767488	0.0730152	0.300949	0.567468	0.237526	0.210299	0.237998
Npy	DOWN	DOWN	DOWN			DOWN	4	-1.09681	-1.35906	-1.21588	-1.13675	-1.0526	-0.998525	0.0669003	0.0202561	0.0389915	0.106089	0.102092	0.0909251
Nqo1	UP	UP	UP	UP	UP	UP	6	1.31258	2.33726	2.07831	1.60146	2.25781	2.15637	0.0584025	7.79281e-05	0.000757719	0.0107441	0.000438148	0.000589389
Nr1d1	DOWN	DOWN	DOWN	DOWN	DOWN	DOWN	6	-1.13451	-1.58978	-1.45384	-1.84081	-1.1334	-1.37049	0.0586751	0.00666804	0.0140269	0.00720703	0.0783215	0.0217362
Nr1d2	DOWN	DOWN	DOWN	DOWN	DOWN	DOWN	6	-1.20845	-1.77443	-1.54986	-2.12	-1.91616	-1.26095	0.0449728	0.00247659	0.00892627	0.00186013	0.00290029	0.0342624
Nr2c2	DOWN		DOWN	DOWN	DOWN		4	-1.01781	-0.842992	-1.26264	-1.47022	-1.15799	-0.784981	0.0872231	0.148226	0.032244	0.033721	0.0720541	0.179114
Nr4a1	UP		UP	UP	UP	UP	5	2.33263	0.480805	1.87393	1.90231	2.06386	1.25831	0.000522931	0.422979	0.00243731	0.00262568	0.001307	0.0479654
Nrbp2	DOWN						1	-0.980423	-0.156987	0.172349	-0.949501	-0.333899	-0.091241	0.0984452	0.778405	0.821784	0.183162	0.605616	0.829103
Nrcam	DOWN	DOWN	DOWN	DOWN	DOWN	DOWN	6	-1.20505	-1.00081	-1.16362	-1.22625	-1.65477	-0.972775	0.0455387	0.0865892	0.047917	0.0797378	0.010123	0.099211
Nrep	DOWN	DOWN	DOWN	DOWN	DOWN	DOWN	6	-3.1028	-2.46909	-2.20473	-3.34331	-1.63742	-2.52506	8.2087e-07	2.62365e-05	0.000220771	6.67477e-07	0.0109398	3.04852e-05
Nrip2	UP	UP	UP	UP		UP	5	1.80729	1.90292	2.14967	1.12884	0.19312	1.21723	0.00787931	0.00130764	0.000491465	0.0669654	0.761201	0.0560151
Nrip3	UP	UP	UP	UP	UP	UP	6	1.84234	1.84234	1.69756	1.87875	1.73218	1.898	0.00670099	0.00186098	0.0061376	0.00295249	0.00696203	0.0025539
Nrm				UP			1	0.597762	0.416811	0.769905	1.07173	0.314335	0.572363	0.430929	0.488537	0.22596	0.0809823	0.622324	0.388219
Nrn1l		DOWN	DOWN	DOWN	DOWN	DOWN	5	-0.947747	-1.03014	-1.63378	-1.21573	-1.72524	-1.67848	0.109172	0.0778259	0.005902	0.0825295	0.00733592	0.00518541
Nsdhl	UP						1	1.35691	0.84086	0.802258	0.378937	0.498397	0.731363	0.0498587	0.157833	0.206163	0.489732	0.435966	0.262164
Nsf	UP	UP	UP	UP	UP	UP	6	1.27466	1.43792	1.53319	1.36913	1.32345	1.36913	0.0666481	0.0152845	0.0135339	0.027985	0.0391252	0.030948
Nt5c3a			DOWN				1	-0.432036	-0.784302	-1.00393	-1.13077	-0.463935	-0.359771	0.421023	0.178233	0.0863818	0.108071	0.472313	0.514172
Ntn4	DOWN	DOWN	DOWN	DOWN			4	-1.49253	-1.36922	-1.24237	-1.7815	-0.901798	-0.518045	0.0145282	0.0193453	0.0350355	0.00940678	0.161473	0.363021
Nub1						UP	1	1.01751	0.863062	0.940186	0.85584	1.0451	1.07299	0.150848	0.147036	0.135791	0.156627	0.103147	0.093637
Nubp1		DOWN	DOWN		DOWN		3	-0.661721	-1.06559	-1.00845	-0.840504	-1.11877	-0.952361	0.246149	0.0682132	0.085026	0.243932	0.0822555	0.106199
Nubp2		UP	UP		UP	UP	4	1.08108	1.44845	1.25341	0.906121	1.43559	1.22314	0.124829	0.0145483	0.0446279	0.135432	0.0252651	0.054793
Nudt4	DOWN	DOWN	DOWN	DOWN	DOWN	DOWN	6	-1.27182	-1.43437	-1.00903	-1.27181	-1.38326	-1.0455	0.035479	0.0143118	0.0848509	0.0685271	0.0316152	0.0772479
Nufip2			UP	UP		UP	3	1.14808	0.911481	1.56429	1.81246	0.947499	1.22775	0.101341	0.125459	0.0117134	0.00408103	0.139431	0.0538535
Nup54	UP						1	1.37098	0.471651	0.581373	0.75334	0.479827	0.493294	0.0473768	0.432029	0.368178	0.207479	0.453181	0.462748
Nupr1			DOWN			DOWN	2	0.202673	-0.620456	-1.19164	-0.634787	-0.812742	-1.36669	0.859721	0.285467	0.042938	0.394137	0.207111	0.0220919
Nxn	DOWN						1	-1.08545	-0.871331	-0.814874	-0.735125	-0.867822	-0.791439	0.069557	0.135196	0.160608	0.314972	0.177896	0.175742
Nxph4	DOWN						1	-1.08078	-0.853475	-0.772774	-0.491238	0.399446	-0.249447	0.0706733	0.143299	0.182335	0.526298	0.531956	0.636197
Oaf	DOWN				DOWN		2	-1.18921	-0.95085	-0.856898	-0.991051	-1.13916	-0.731808	0.0482487	0.103339	0.140931	0.163223	0.0768159	0.20873
Oasl2		UP	UP				2	-0.00415312	1.22454	2.22305	-0.572773	0.224518	-0.141171	0.886237	0.0390634	0.000310655	0.448596	0.724259	0.766454
Ocel1		DOWN			DOWN		2	-0.907882	-0.99864	-0.882632	-0.820663	-1.10796	-0.901645	0.123486	0.0872695	0.12983	0.256368	0.0852626	0.125253
Ogt				DOWN			1	-0.722343	-0.61165	-0.12253	-1.37067	-0.567761	-0.0833812	0.210032	0.292262	0.793988	0.048617	0.378694	0.839076
Olfml2a	DOWN	DOWN		DOWN			3	-1.36442	-1.07362	-0.733371	-1.3112	-0.763112	-0.521029	0.0247067	0.0661774	0.204577	0.0599089	0.236287	0.360468
Olfml3	DOWN	DOWN	DOWN	DOWN			4	-1.44926	-1.06138	-1.1847	-1.7389	-0.498214	-0.934192	0.0174511	0.0693008	0.0441291	0.0113376	0.440073	0.112742
Olr1102				DOWN			1	-0.351666	0.0299827	-0.568859	-1.18895	-0.768965	-0.379874	0.49626	0.971291	0.318619	0.0899907	0.232702	0.493324
Olr1201				DOWN			1	-0.0154448	-0.751407	-0.468421	-1.20664	-0.653223	-0.688813	0.872466	0.196918	0.405609	0.085004	0.310913	0.235154
Olr137		UP					1	0.61089	1.15274	0.630215	0.0457427	0.475542	-0.00265177	0.419148	0.0521762	0.326866	0.854313	0.457207	0.942724
Olr1448			UP				1	0.597725	0.78871	1.30351	0.636224	0.508482	0.763481	0.430962	0.18554	0.0365503	0.279119	0.426778	0.240598
Olr1546		UP	UP		UP	UP	4	-0.557424	2.5155	2.16065	0.921198	1.93816	1.98027	0.318033	2.11151e-05	0.000459266	0.129528	0.0025362	0.00162992
Olr414			DOWN		DOWN		2	-0.84927	-0.109236	-1.46588	-0.774097	-1.17966	-0.928991	0.147143	0.841215	0.0132708	0.28726	0.0668799	0.114672
Olr522				DOWN			1	-0.71502	0.967827	-0.101381	-1.72428	-0.622951	-0.764894	0.21418	0.10355	0.821006	0.0120772	0.333946	0.189911
Olr776						DOWN	1	-0.710395	-0.575175	-0.834537	-0.738218	-0.581169	-1.21276	0.216829	0.321558	0.151157	0.312711	0.367496	0.041483
Olr876			UP		UP		2	-0.133656	0.619511	1.43414	0.906391	1.13997	1.04523	0.731369	0.299874	0.0211044	0.135324	0.0755029	0.102805
Orc5	UP			UP			2	1.18157	0.894663	0.87843	1.08436	0.742063	0.611675	0.0910001	0.132656	0.164588	0.0776919	0.246771	0.354056
Osbp2	DOWN				DOWN		2	-1.07283	-0.621167	-0.945224	-0.913827	-1.10355	-0.86708	0.07261	0.284923	0.105665	0.201674	0.0865161	0.139697
Oser1	UP				UP	UP	3	1.20613	0.884621	0.938331	0.838764	1.21342	1.05567	0.0839681	0.137102	0.136595	0.16437	0.0585331	0.0992755
Osgin2		DOWN	DOWN				2	-0.722204	-1.25108	-1.48565	-1.01508	-0.824383	-0.852799	0.21011	0.0324885	0.0121067	0.152465	0.200662	0.146027
P4ha1	DOWN	DOWN					2	-1.71277	-1.00407	-0.864364	-1.1006	-0.639317	-0.242942	0.00536514	0.0855774	0.137638	0.118521	0.321361	0.64376
P4ha2	DOWN	DOWN					2	-1.50567	-0.97599	-0.697376	-0.78886	-0.359197	-0.176919	0.0137301	0.0946146	0.226565	0.277205	0.578406	0.722495
P4hb					UP	UP	2	0.250098	0.655664	0.964587	0.658632	1.14602	1.14771	0.802543	0.272175	0.12555	0.26425	0.0739685	0.0721849
Pak7			DOWN		DOWN	DOWN	3	-0.965199	-0.786039	-1.10305	-1.15249	-1.53838	-1.04126	0.103333	0.177284	0.060348	0.101012	0.0168227	0.0784108
Palm				DOWN		DOWN	2	-0.45689	-0.466003	-0.760017	-1.24552	-0.812901	-1.23366	0.399186	0.420271	0.18933	0.0748273	0.207021	0.0382069
Palm2				DOWN	DOWN		2	-0.782583	-0.84474	-0.91164	-1.38011	-1.59834	-0.865298	0.178108	0.147396	0.118145	0.0470003	0.0129983	0.140476
Pank2						DOWN	1	-0.767139	-0.85033	-0.698671	-0.866262	-0.979991	-1.03956	0.185926	0.144763	0.225746	0.228431	0.128057	0.0788799
Pank3	DOWN				DOWN		2	-0.980699	-0.313954	-0.414321	-1.10063	-1.20497	-0.328589	0.098358	0.583793	0.457836	0.118509	0.061226	0.547395
Papd5		DOWN	DOWN	DOWN	DOWN		4	-0.794325	-1.36954	-1.20493	-1.21441	-1.41274	-0.794325	0.17233	0.0193176	0.0407356	0.0828846	0.0281554	0.17425
Papd7						DOWN	1	-0.683704	-0.834509	-0.722653	-0.521978	-0.660215	-1.11212	0.23258	0.152308	0.210955	0.496219	0.305747	0.0607752
Papola				DOWN			1	-0.919693	-0.881972	-0.752377	-1.30356	-0.795642	-0.935447	0.1191	0.130538	0.193614	0.061508	0.216852	0.11228
Pappa		DOWN	DOWN	DOWN	DOWN	DOWN	5	-0.453788	-1.2249	-1.03025	-1.5448	-1.73977	-1.18245	0.401874	0.0362662	0.0787135	0.0252962	0.00685527	0.0466554
Paqr6			DOWN				1	-0.718761	-0.50694	-1.06126	-0.380131	-0.955545	-0.661722	0.212054	0.381336	0.0704012	0.642243	0.13787	0.252975
Paqr7		DOWN	DOWN	DOWN			3	-0.924817	-1.22194	-1.03207	-1.92569	-0.936103	-0.940286	0.117236	0.0367162	0.0782055	0.00485926	0.146081	0.110513
Parl				UP			1	0.926726	0.773116	0.958806	1.12717	0.99291	0.771583	0.194908	0.194487	0.12792	0.0673438	0.121484	0.235361
Parm1	DOWN			DOWN			2	-1.4055	-0.59423	-0.807879	-1.51757	-0.420961	-0.510589	0.0209193	0.306023	0.164075	0.0281325	0.514504	0.369451
Parp8		DOWN	DOWN	DOWN	DOWN	DOWN	5	-0.600747	-1.02259	-1.09058	-1.2262	-1.50887	-0.985821	0.286656	0.0800112	0.0632151	0.0797529	0.0190449	0.0949408
Pbdc1				UP	UP		2	0.625824	0.722234	0.481316	1.59892	1.14412	0.592654	0.405979	0.225873	0.462423	0.010864	0.0744483	0.370341
Pbld2		DOWN		DOWN			2	-0.785703	-1.18215	-0.520701	-1.37312	-0.792098	-0.665746	0.176559	0.0432395	0.358686	0.0481934	0.218912	0.25027
Pbx1		DOWN				DOWN	2	-0.832941	-1.47537	-0.752156	-0.762261	-0.752156	-1.15973	0.154315	0.0117724	0.193738	0.295497	0.243102	0.0508784
Pcbd2						DOWN	1	-0.393017	-0.74566	-0.714223	-0.0532506	-0.324791	-1.04473	0.456683	0.200324	0.216072	0.973715	0.61555	0.0774594
Pcbp4					DOWN		1	-0.576746	-0.500758	-0.936779	-0.394647	-1.19843	-0.830498	0.30377	0.387069	0.108701	0.6265	0.0626457	0.156347
Pcna	UP	UP	UP	UP	UP	UP	6	1.34802	1.2505	1.28828	1.49798	1.27571	1.2505	0.0514818	0.0350683	0.0388633	0.0166884	0.0467467	0.0494168
Pcsk1	DOWN	DOWN	DOWN	DOWN	DOWN		5	-2.07081	-1.11848	-1.28106	-2.43125	-1.21041	-0.71149	0.000845837	0.0557038	0.0298762	0.000337189	0.0600629	0.220936
Pcyt1b	DOWN	DOWN	DOWN	DOWN			4	-1.0823	-1.04716	-1.08233	-1.24819	-1.00545	-0.893079	0.0703086	0.0730808	0.065174	0.0741666	0.118425	0.128719
Pdcd4				DOWN			1	-0.294212	-0.757421	-0.514192	-1.89804	-0.782837	-0.856236	0.55415	0.193398	0.364335	0.00553455	0.224361	0.144484
Pdcd6	UP						1	1.28224	0.252016	0.313742	0.971533	0.574472	0.432123	0.0649268	0.679681	0.646616	0.111259	0.369497	0.525496
Pdcd7		DOWN	DOWN		DOWN		3	-0.618932	-1.11634	-0.999013	-1.07271	-1.32387	-0.816991	0.27413	0.0561689	0.0878806	0.128872	0.0397007	0.162862
Pdcl2		DOWN	DOWN		DOWN	DOWN	4	-0.362529	-1.08284	-1.42096	-0.715253	-1.5052	-1.56211	0.48569	0.0639019	0.0162888	0.329759	0.0193388	0.00915357
Pde3b	DOWN						1	-1.05013	-0.950028	-0.577001	-0.94852	-0.428207	-0.577001	0.078376	0.103635	0.312147	0.183653	0.507255	0.31468
Pdgfra	DOWN	DOWN	DOWN	DOWN	DOWN	DOWN	6	-2.65768	-2.32827	-2.10098	-2.6726	-2.24084	-2.06805	2.2006e-05	7.33258e-05	0.000426597	7.75821e-05	0.000495965	0.000608152
Pdk4		DOWN	DOWN				2	-0.367415	-1.59873	-0.977075	-0.558461	-0.502733	-0.635137	0.480975	0.00636866	0.0948183	0.461745	0.435919	0.271357
Pdlim1	DOWN	DOWN	DOWN		DOWN		4	-1.32682	-2.13424	-1.80796	-1.10117	-1.89957	-0.792416	0.028681	0.000276565	0.00236379	0.118318	0.00315392	0.175236
Pdlim5		UP	UP	UP	UP	UP	5	0.993283	1.23461	1.49987	1.71915	1.71117	1.63753	0.161786	0.03747	0.0157579	0.00633506	0.00767637	0.00949221
Pdpn	UP	UP	UP	UP	UP	UP	6	2.4757	1.86742	2.0291	1.94549	2.16555	2.40567	0.00022454	0.00160989	0.00101366	0.00211119	0.000744769	0.000122447
Pecr				DOWN			1	-0.861493	-0.65244	-0.324627	-1.39622	-0.832584	-0.575121	0.141943	0.261689	0.552193	0.0443453	0.196209	0.316153
Pet100			DOWN				1	0.00367271	-0.763583	-1.04011	-0.245568	-0.883184	-0.669422	0.895801	0.189841	0.075987	0.795049	0.170322	0.247816
Pet112l					UP		1	0.947612	0.572361	0.947612	0.781484	1.12387	0.96616	0.184018	0.338733	0.132608	0.192452	0.0797131	0.132864
Pex10	UP						1	1.2651	0.416052	0.571898	0.200607	0.704289	0.442104	0.0688711	0.489347	0.376554	0.67498	0.271574	0.514968
Pfkl	DOWN						1	-1.14465	-0.471525	-0.212094	-0.839706	-0.378926	-0.23477	0.0566123	0.414886	0.68264	0.244425	0.557594	0.653313
Pfkp						UP	1	0.415958	0.727015	0.729215	0.444595	0.939012	1.49911	0.6125	0.222778	0.252738	0.42914	0.143	0.0178397
Pgf	DOWN			DOWN		UP	3	-2.0845	-0.24274	-0.199157	-1.2723	0.461223	1.11121	0.000783683	0.669404	0.698367	0.0684142	0.470806	0.0820998
Pgrmc1	UP	UP	UP	UP	UP	UP	6	1.35869	1.32576	1.21001	1.03189	1.25527	1.33281	0.0495387	0.0254004	0.0527973	0.0921039	0.0503718	0.0358411
Phactr2						DOWN	1	0.064265	-0.334385	-0.237664	-0.327048	-0.181849	-1.06282	0.970263	0.560207	0.651961	0.701147	0.779712	0.0726498
Phf20l1		DOWN					1	-0.369156	-0.974278	-0.708249	-0.520072	-0.784953	-0.616149	0.479301	0.0951896	0.219752	0.498057	0.223107	0.285033
Pias1		DOWN					1	-0.485847	-1.05506	-0.938321	-0.934865	-0.781506	-0.619178	0.374624	0.0709617	0.108141	0.190598	0.225152	0.282821
Pibf1				DOWN			1	-0.100795	-0.738864	0.0611575	-1.26838	-0.200622	-0.301965	0.769908	0.204407	0.966621	0.0693247	0.757388	0.576577
Pigf				UP		UP	2	0.814391	0.939241	0.921683	1.1454	0.52051	1.13739	0.261638	0.114252	0.143978	0.0632947	0.415967	0.0748847
Pigm				UP			1	0.761716	0.55845	0.831066	1.03651	0.264127	0.678111	0.297834	0.350789	0.189623	0.0907554	0.678568	0.300792
Pik3ca		DOWN	DOWN		DOWN	DOWN	4	-0.613049	-1.59037	-1.12808	-0.526535	-1.32055	-0.977554	0.27814	0.00664789	0.0549211	0.491839	0.0402002	0.0976293
Pik3ip1	UP						1	1.18144	0.376868	0.528964	0.193673	0.164152	0.386466	0.0910359	0.53208	0.415959	0.682709	0.795774	0.575015
Pik3r1	DOWN						1	-1.50681	-0.332839	-0.360632	-0.825251	-0.119479	0.444607	0.0136632	0.561976	0.5132	0.253454	0.855094	0.512346
Pik3r3	DOWN						1	-1.04356	-0.154588	0.280936	-0.354992	0.0437138	-0.372644	0.0801122	0.781529	0.68595	0.669887	0.943104	0.50077
Pitx3	DOWN						1	-1.33771	-0.500621	-0.426096	-0.807842	-0.42401	-0.589938	0.0274763	0.387197	0.446157	0.264633	0.511448	0.304666
Plagl2	DOWN	DOWN		DOWN	DOWN		4	-0.996975	-1.04862	-0.813754	-1.6036	-1.12209	-0.758613	0.0933422	0.0726858	0.161159	0.0200025	0.0813483	0.193384
Plat						UP	1	-0.123392	0.400881	0.817848	-0.267046	0.865733	1.28088	0.743339	0.505669	0.197086	0.769942	0.176798	0.0439732
Pld3						UP	1	0.619427	0.840478	0.946969	0.691331	1.03435	1.2487	0.411589	0.158024	0.132881	0.243548	0.106732	0.0497562
Pld5			UP		UP	UP	3	0	0.244336	1.06498	0.48107	1.17255	2.04243	0.891311	0.689258	0.0896143	0.397455	0.067536	0.00114827
Plekha3		DOWN				DOWN	2	-0.548748	-0.984471	-0.688862	-0.957726	-0.87578	-0.976304	0.324577	0.0918083	0.232003	0.179078	0.173942	0.0980412
Plekhg1				DOWN			1	-0.577865	-0.543329	-0.557007	-1.27181	-0.671544	-0.635882	0.302958	0.348653	0.328197	0.0685267	0.297495	0.270829
Plekhg3	DOWN						1	-1.09658	-0.377379	-0.488613	-0.961342	-0.0507584	-0.104455	0.0669527	0.512135	0.387067	0.177304	0.939684	0.812398
Plekho2					DOWN		1	-0.20921	-0.695394	-0.314502	-0.582831	-1.09635	-0.0257665	0.645426	0.231964	0.563415	0.439483	0.0885948	0.912869
Plin2				DOWN			1	0.0233745	0.36909	-0.331716	-1.28487	-0.106215	-0.248364	0.919944	0.540782	0.544402	0.0655632	0.871322	0.637453
Plk3	UP	UP	UP	UP	UP	UP	6	1.86152	1.3497	2.57209	2.45156	2.99514	2.85478	0.00612544	0.0228524	2.90078e-05	0.000121309	3.13652e-06	4.87791e-06
Plk5	DOWN	DOWN	DOWN	DOWN	DOWN	DOWN	6	-1.62869	-1.57457	-1.57457	-1.53937	-1.57457	-1.32039	0.00794635	0.00720592	0.00791709	0.0258409	0.0144113	0.02686
Plod1	DOWN	DOWN		DOWN			3	-1.18139	-1.0791	-0.579348	-1.2892	-0.340036	-0.240531	0.0496378	0.0648154	0.310297	0.064604	0.598963	0.646573
Plod2	DOWN						1	-1.81821	-0.871732	-0.468197	-0.966377	-0.237543	-0.249333	0.00320724	0.135018	0.405818	0.174856	0.714085	0.636329
Plrg1	UP						1	1.41833	0.785731	0.851958	0.316953	1.05032	0.763664	0.0397717	0.187225	0.178254	0.550909	0.10144	0.240478
Pmf1		UP	UP			UP	3	1.12747	1.34246	1.0581	0.731791	0.609533	1.22166	0.108159	0.0235982	0.0917774	0.219546	0.341106	0.0550968
Pnkd	DOWN	DOWN	DOWN	DOWN	DOWN	DOWN	6	-1.46274	-1.23227	-1.22701	-1.95392	-1.22688	-1.59123	0.0164891	0.0351672	0.0372851	0.00424788	0.0566562	0.00796482
Pno1		UP	UP		UP	UP	4	1.08575	1.12271	1.15691	0.749881	1.84227	1.20866	0.123067	0.0586608	0.0644546	0.209382	0.00410632	0.0578301
Pogz		DOWN			DOWN		2	-0.900948	-1.19434	-0.956883	-1.00625	-1.09955	-0.914151	0.12612	0.0411438	0.101586	0.156353	0.0876662	0.120323
Polr2a	UP			UP			2	1.31479	0.881502	0.950862	1.10409	0.478151	0.904545	0.0579504	0.138506	0.131234	0.0727716	0.454754	0.160687
Polr2d		UP			UP		2	0.958503	1.0062	0.938709	0.880578	1.09079	0.63586	0.178521	0.0904548	0.136431	0.145904	0.0889654	0.334013
Polr2g	UP	UP	UP	UP	UP	UP	6	1.71015	1.44075	1.18475	1.71767	1.06971	1.0648	0.012173	0.0150837	0.0581017	0.0063785	0.0952988	0.0962718
Ppapdc1a			DOWN				1	-0.427945	-0.372865	-1.00197	0.034959	-0.463256	-0.50144	0.424684	0.51708	0.0869766	0.867208	0.472964	0.377435
Ppat		UP	UP		UP		3	0.94696	1.27135	1.31	0.888444	1.11763	0.698086	0.184351	0.0321172	0.0356018	0.142615	0.0813963	0.28588
Ppdpf		UP			UP	UP	3	0.897163	1.29159	1.0183	0.529922	1.42246	1.06304	0.21112	0.0294585	0.105132	0.357299	0.0266306	0.0968435
Ppm1a					DOWN		1	-0.80314	-0.573815	-0.844567	-0.486224	-1.14904	-0.705138	0.168085	0.322687	0.146502	0.531291	0.074286	0.224855
Ppm1d		DOWN	DOWN	DOWN		DOWN	4	-0.854498	-1.20751	-1.46432	-1.22709	-0.937966	-1.2537	0.144902	0.0389783	0.0133665	0.0795198	0.145278	0.0352748
Ppp1r15a					UP		1	0.832333	0.533795	0.967593	0.891625	1.09387	0.886056	0.250034	0.372816	0.124331	0.141301	0.0880698	0.169841
Ppp2ca					UP		1	0.705071	0.860831	0.79342	0.530608	1.18805	1.00726	0.34033	0.148095	0.211441	0.356755	0.0639962	0.116486
Ppp2r2a		DOWN	DOWN				2	-0.434907	-0.975626	-0.971373	-0.898981	-1.00028	-0.611651	0.418466	0.0947366	0.0966917	0.209768	0.120332	0.28834
Ppp2r2b			DOWN		DOWN		2	-0.786708	-0.414048	-1.19119	-1.08325	-1.33978	-0.950775	0.176061	0.472905	0.0430153	0.124878	0.0373791	0.106758
Ppp2r2d						DOWN	1	-0.531165	-0.593964	-0.804148	-0.604806	-0.910433	-0.981942	0.338108	0.306235	0.165948	0.419948	0.157488	0.0961947
Ppp3cb					DOWN		1	-0.38912	-0.9203	-0.621552	-0.534646	-1.14841	-0.604591	0.460336	0.114789	0.278274	0.484095	0.0744446	0.293583
Pqlc3			UP				1	0.740859	0.502095	1.08787	0.489805	0.454849	1.00646	0.313049	0.402367	0.0827092	0.390081	0.476931	0.116787
Pramef8	UP						1	1.24703	0.693834	0.948809	0.951424	0.981354	0.955766	0.073239	0.244888	0.1321	0.118298	0.125869	0.137276
Prdx4				UP			1	0.584506	0.540793	0.537593	1.11021	0.997439	0.771847	0.443017	0.366479	0.40785	0.0713003	0.119798	0.235191
Prepl	UP						1	1.16542	0.884465	0.918379	0.661732	0.649402	1.01521	0.0958743	0.137172	0.145479	0.262237	0.31057	0.113508
Prickle1	DOWN	DOWN	DOWN	DOWN	DOWN	DOWN	6	-1.42386	-1.06227	-1.28799	-1.5464	-1.28293	-1.16762	0.0193968	0.06907	0.0290233	0.0251372	0.0462439	0.0493771
Prim1	UP	UP	UP	UP	UP	UP	6	1.53893	1.3749	1.22651	1.14645	1.46195	1.14836	0.0249296	0.0204144	0.0495555	0.0630696	0.0227073	0.0720176
Prkca					DOWN		1	-0.427068	-0.412187	-0.706632	-0.878343	-1.2348	-0.8986	0.425471	0.474856	0.220756	0.221406	0.0550757	0.126477
Prkcdbp	DOWN	DOWN	DOWN	DOWN			4	-1.53698	-1.10932	-0.984697	-1.29161	-0.351777	-0.747795	0.0119834	0.0577211	0.0923597	0.0640771	0.586327	0.199475
Prkrip1	UP						1	1.32331	0.728947	0.173943	0.428908	0.497377	0.229804	0.0562316	0.221536	0.81974	0.443207	0.436902	0.759587
Prkx		DOWN					1	-0.117193	-1.06958	-0.300863	-0.458908	-0.553078	-0.772024	0.750599	0.067194	0.578703	0.558909	0.391193	0.186025
Prmt7	UP	UP					2	1.25954	1.00873	0.841342	0.456768	0.938413	0.903813	0.0701905	0.0896393	0.183966	0.418406	0.143255	0.161043
Prorsd1				UP			1	0.560013	0.874764	0.909018	1.33151	0.798975	0.689328	0.465855	0.141578	0.149796	0.0323331	0.212473	0.292355
Pros1	UP	UP	UP		UP	UP	5	1.37294	0.991251	1.34225	0.988553	1.10361	1.17878	0.0470386	0.0953881	0.0311921	0.105565	0.085284	0.0645399
Prosc	UP						1	1.50943	0.897999	0.591506	-0.0921381	0.860035	0.988438	0.0280275	0.131203	0.359351	0.979067	0.179657	0.123778
Prpf38a	UP	UP	UP	UP	UP	UP	6	1.67371	1.27377	1.26341	1.58267	1.36242	1.25355	0.0142543	0.0317894	0.0429055	0.0116581	0.0337128	0.0488458
Prpsap1	DOWN					DOWN	2	-1.22502	-0.653719	-0.675916	-0.961549	-0.924899	-1.1598	0.0423046	0.260768	0.24045	0.177203	0.150979	0.0508645
Prr13	UP	UP	UP	UP	UP	UP	6	2.65455	1.26745	1.75054	1.68144	2.18502	1.49685	7.31446e-05	0.0326526	0.00468906	0.00752733	0.000666942	0.0180176
Prrt4	DOWN	DOWN	DOWN	DOWN	DOWN	DOWN	6	-2.16828	-1.88781	-1.8776	-2.37672	-1.97846	-2.47334	0.000486855	0.00128877	0.00160491	0.000461751	0.00210507	4.39096e-05
Prss23	DOWN						1	-1.54151	-0.539161	-0.589597	-0.822883	-0.430854	0.449339	0.0117478	0.352304	0.302305	0.254955	0.504621	0.507407
Prtfdc1	UP	UP	UP	UP	UP	UP	6	2.38222	1.67523	1.59616	1.50629	1.38264	1.66922	0.000392131	0.00468203	0.0100763	0.0161221	0.0311654	0.00816246
Psapl1					UP		1	-0.686922	0.108819	0.493133	-0.217428	1.08675	0.808486	0.230638	0.865153	0.450637	0.828261	0.0901533	0.212529
Psat1				DOWN		DOWN	2	-0.870127	-0.292723	-0.832806	-1.58712	-0.462418	-1.39452	0.138357	0.608782	0.151972	0.0213784	0.473768	0.0195959
Psca	DOWN	DOWN	DOWN	DOWN	DOWN	DOWN	6	-1.19562	-1.72923	-2.09972	-1.83683	-1.37971	-1.18452	0.0471372	0.0031827	0.000429946	0.00733894	0.032055	0.046286
Psip1						DOWN	1	-0.760953	-0.394531	-0.520307	-0.718779	-0.917727	-0.978597	0.189127	0.493577	0.359026	0.327103	0.15418	0.0972866
Psmd8				UP		UP	2	0.897575	0.897575	0.897575	1.14887	0.98054	1.28905	0.210887	0.131387	0.155206	0.0625473	0.126183	0.0425988
Psme1		DOWN			DOWN		2	-0.870752	-1.28973	-0.60762	-0.858411	-1.11728	-0.827351	0.138099	0.0275289	0.288587	0.233079	0.0826646	0.157847
Ptcd2		DOWN			DOWN	DOWN	3	-0.238442	-1.06593	-0.601806	-0.390486	-1.15081	-1.174	0.613331	0.0681258	0.292966	0.630996	0.0738413	0.0481897
Ptch1			DOWN	DOWN	DOWN	DOWN	4	-0.675994	-0.776163	-0.98578	-1.49608	-1.45825	-0.98578	0.237277	0.182728	0.0920148	0.0305612	0.023457	0.094954
Ptn				DOWN			1	-0.946233	-0.54502	-0.630776	-1.17389	-0.737887	-0.490366	0.10969	0.347179	0.271586	0.0944207	0.252183	0.38724
Ptov1	DOWN	DOWN		DOWN			3	-1.00501	-0.987983	-0.716374	-1.25055	-0.886181	-0.908723	0.0909427	0.0906661	0.214758	0.0735856	0.168874	0.122444
Ptpn12		DOWN	DOWN		DOWN		3	-0.859203	-1.39925	-1.01543	-0.85641	-1.14658	-0.953052	0.142907	0.0168597	0.0829606	0.234275	0.0749102	0.105956
Ptpre	DOWN	DOWN	DOWN	DOWN	DOWN	DOWN	6	-1.38628	-0.977857	-0.965647	-2.02911	-1.27014	-1.07637	0.0226233	0.093991	0.0986026	0.00294436	0.0484658	0.0692097
Ptprf	DOWN						1	-1.34968	-0.404366	-0.125916	-0.609127	-0.486059	-0.246329	0.0262043	0.4831	0.789684	0.416168	0.451358	0.639817
Ptprn		UP					1	0.406441	1.10185	0.999257	0.938979	0.700451	0.913858	0.622866	0.063549	0.112047	0.122826	0.274187	0.15622
Ptpru	DOWN			DOWN			2	-1.07373	-0.655421	-0.876452	-1.20223	-0.947759	-0.876452	0.0723888	0.259545	0.132433	0.0862261	0.141114	0.13566
Pus3	UP						1	1.48895	0.260279	0.899211	0.407871	-0.183826	0.129275	0.0303677	0.669434	0.154424	0.462478	0.777352	0.8866
Pus7		UP				UP	2	1.10878	1.07809	0.952876	0.764772	0.758627	1.20034	0.114651	0.0695235	0.130387	0.201275	0.236411	0.0596376
Pvalb	UP		UP				2	2.95821	-0.2401	2.0426	0.0567073	-0.109362	-0.330393	9.22737e-06	0.672671	0.000936437	0.841241	0.867467	0.545444
Pvrl2			UP			UP	2	0.865996	0.962992	1.25884	1.00462	0.905754	1.06072	0.229244	0.105302	0.0436864	0.100403	0.157669	0.0976046
Pvrl3		DOWN					1	-0.675786	-1.00017	-0.864037	-0.671325	-0.687547	-0.392902	0.237404	0.0867916	0.137781	0.364012	0.286097	0.480058
Pxk						DOWN	1	-0.421494	-0.810465	-0.880297	-0.883543	-0.796251	-1.07365	0.430493	0.164341	0.130809	0.218432	0.2165	0.0698893
Pxmp2		UP					1	0.730447	1.39226	0.765771	0.915713	0.750857	1.04822	0.320834	0.01887	0.228585	0.131652	0.241232	0.101784
R3hdm2		DOWN			DOWN	DOWN	3	-0.586229	-1.12078	-0.956451	-1.08557	-1.29391	-1.38549	0.296929	0.055206	0.101735	0.124012	0.044406	0.0203773
R3hdml	DOWN	DOWN	DOWN	DOWN	DOWN	DOWN	6	-4.74942	-4.30689	-4.89223	-4.61463	-3.84503	-4.06378	8.2221e-14	2.60594e-13	5.01474e-16	5.24141e-12	2.31312e-09	2.66791e-11
Rab18	UP		UP	UP	UP		4	1.20628	0.925114	1.05091	1.12843	1.09145	0.780068	0.0839257	0.119853	0.0940839	0.0670568	0.0887723	0.229964
Rab35	DOWN		DOWN	DOWN	DOWN		4	-0.976644	-0.864065	-1.08414	-1.1635	-1.19971	-0.755185	0.0996408	0.138449	0.0647388	0.097576	0.0623673	0.195299
Rab3ip				DOWN			1	-0.478915	-0.536763	-0.679559	-1.18847	-0.971883	-0.65914	0.380418	0.354415	0.238051	0.0901282	0.13125	0.254721
Rad51ap1	UP					UP	2	1.47067	0.715725	0.824064	0.985571	0.850232	1.35776	0.0325977	0.230135	0.19355	0.106545	0.184655	0.0324139
Rad9b	UP						1	1.77964	0.245515	0.388638	0.956051	0.660761	0.896818	0.0089365	0.687785	0.560565	0.116648	0.30221	0.164466
Ran		UP	UP		UP		3	0.383582	1.18771	1.05788	0.835431	1.27217	0.968588	0.648067	0.0453898	0.0918467	0.165914	0.0473582	0.13185
Ranbp1				UP			1	0.575654	0.753725	0.689294	1.06586	0.689294	0.539699	0.451197	0.206047	0.281085	0.0825491	0.281878	0.418079
Rap2b			DOWN				1	-0.835824	-0.8613	-1.18465	-1.10885	-0.473733	-0.907426	0.15303	0.139703	0.0441381	0.115589	0.462967	0.122955
Rapgef2	DOWN	DOWN					2	-1.06206	-1.00358	-0.802264	-0.851625	-0.75716	-0.390187	0.0753003	0.0857318	0.1669	0.237151	0.239972	0.482807
Rapsn				DOWN		DOWN	2	-0.880749	-0.913505	-0.745164	-1.25568	-0.880749	-1.07333	0.13404	0.117466	0.197722	0.0723378	0.171506	0.0699695
Rarres2					UP	UP	2	0.0202794	0.721711	0.988043	0.82921	1.33762	1.70284	0.916146	0.226213	0.116283	0.168826	0.0370777	0.00693631
Rars	UP	UP			UP	UP	4	1.54895	1.30423	0.997626	0.842781	1.17745	1.30861	0.0239463	0.0278968	0.112655	0.162523	0.0663993	0.0394555
Rasa1		DOWN				DOWN	2	-0.360424	-1.0594	-0.781144	-0.607281	-1.05149	-1.15748	0.487728	0.0698188	0.17785	0.41778	0.102456	0.051314
Rasl11b	DOWN	DOWN	DOWN	DOWN	DOWN	DOWN	6	-1.60339	-2.48302	-1.32117	-1.27174	-1.23147	-1.11008	0.00891625	2.36313e-05	0.0252301	0.0685435	0.0557366	0.0612316
Rasl12	DOWN	DOWN	DOWN	DOWN	DOWN	DOWN	6	-1.16969	-1.94982	-1.30385	-2.04691	-1.20773	-1.50652	0.0517758	0.000888578	0.0271536	0.00269479	0.0606336	0.0118714
Rassf1					UP	UP	2	0.800863	0.806341	0.926817	0.61349	1.16139	1.27965	0.27063	0.175797	0.141669	0.294775	0.0701822	0.0441841
Rassf4	DOWN						1	-1.132	-0.611597	-0.223423	-0.415837	0.25915	0.455733	0.0591948	0.292303	0.668979	0.603824	0.684249	0.500773
Rassf9	DOWN			DOWN			2	-1.43375	-0.794881	-0.590217	-1.34408	-0.390308	-0.37842	0.0186176	0.172514	0.301827	0.0534241	0.545755	0.494816
Raver2	DOWN						1	-1.08683	-0.287794	-0.322305	-0.805092	0.225415	0.0775246	0.0692302	0.614651	0.554757	0.266429	0.723213	0.953362
Rb1cc1		DOWN		DOWN			2	-0.40461	-1.09202	-0.52037	-1.16349	-0.953786	-0.684075	0.445914	0.0616995	0.358971	0.0975796	0.138598	0.238205
Rbbp7		UP	UP		UP	UP	4	0.701337	1.25979	1.22621	0.941432	1.35193	1.43339	0.343262	0.0337261	0.0496122	0.121923	0.0351023	0.0236885
Rbm11	UP						1	1.95182	0.951357	0.259372	-0.126783	0.951357	0.483737	0.00397052	0.109614	0.712284	0.937057	0.137831	0.472268
Rbm24			DOWN	DOWN	DOWN	DOWN	4	-0.924727	-0.866706	-1.31779	-1.56952	-1.55772	-1.16484	0.117268	0.13726	0.0255953	0.0229385	0.0154936	0.0499013
Rbm3	UP	UP	UP	UP	UP	UP	6	2.93925	3.09215	3.042	3.31848	2.70888	2.94326	1.05648e-05	1.69956e-07	7.24684e-07	2.46535e-07	2.47587e-05	2.43505e-06
Rbm38	DOWN					DOWN	2	-1.51934	-0.362197	-0.562741	-1.14773	-0.921143	-1.14094	0.012942	0.528862	0.323541	0.102526	0.152649	0.0546097
Rbm39		UP	UP	UP	UP	UP	5	0.323572	1.29035	1.29926	1.0242	1.36894	1.63415	0.71611	0.0296161	0.0371847	0.0943881	0.0328733	0.00964501
Rbm46	UP						1	1.2374	0.224812	0.578658	0.293652	0.208526	0.517097	0.075658	0.713828	0.370566	0.574842	0.743001	0.439511
Rbmx2					DOWN		1	0.231315	-0.650839	-0.499997	-0.613933	-1.11236	-0.699591	0.825081	0.262846	0.376844	0.411987	0.0840285	0.228318
Rcan1	UP	UP	UP	UP	UP	UP	6	2.39091	1.04265	2.46817	2.58087	2.99774	1.77992	0.000372641	0.0792829	6.07227e-05	5.34549e-05	3.07548e-06	0.0047268
Rcan2	DOWN	DOWN				DOWN	3	-1.03131	-1.55451	-0.936444	-0.923583	-0.943373	-1.20328	0.0834342	0.00797437	0.108822	0.196481	0.142968	0.0430465
Rcbtb2	UP	UP					2	1.16307	1.28079	0.721311	0.59288	0.169304	0.551488	0.0966032	0.0308524	0.258186	0.309469	0.789594	0.407149
Rcor2	DOWN						1	-1.03904	-0.772601	-0.636222	-0.82388	-0.543023	-0.622767	0.0813265	0.184722	0.267689	0.254322	0.399896	0.280215
Rfc5				UP			1	0.578009	0.540347	0.888869	1.09092	0.678656	0.675041	0.449012	0.366881	0.159421	0.0760262	0.289348	0.303129
Rfx3	DOWN	DOWN	DOWN	DOWN	DOWN	DOWN	6	-1.01309	-1.05608	-1.07163	-1.44752	-1.37871	-1.28835	0.0885799	0.070692	0.0677861	0.0367205	0.0321805	0.0306571
RGD1303130	UP	UP	UP	UP	UP	UP	6	1.43632	1.6493	1.70576	1.47411	1.92914	1.81512	0.0371682	0.00536681	0.00588978	0.0184138	0.00265609	0.00394827
RGD1305178	UP	UP	UP		UP	UP	5	1.55586	1.3271	1.0497	0.791156	1.36921	1.24148	0.0232889	0.0252506	0.0944774	0.187478	0.0328386	0.0511387
RGD1306001	UP	UP		UP			3	1.45305	1.05766	0.875891	1.1264	0.524065	0.542305	0.0348783	0.0750212	0.165863	0.0675195	0.412804	0.415648
RGD1307554	UP	UP	UP	UP	UP	UP	6	1.3923	1.17672	1.3923	1.37882	1.62414	1.38805	0.0438125	0.0474376	0.0252774	0.02695	0.011386	0.0286346
RGD1309594			DOWN				1	-0.717789	-0.737246	-1.05553	-0.737246	-0.877509	-0.737246	0.212604	0.205388	0.0718798	0.313421	0.173092	0.205547
RGD1310507				DOWN			1	-0.705956	-0.383953	-0.368124	-1.32499	-0.336555	-0.0885653	0.219394	0.50498	0.505271	0.0571146	0.602732	0.832495
RGD1311517		UP	UP				2	0.757436	1.13859	1.10243	0.757436	0.735988	0.981657	0.300915	0.0551523	0.0785454	0.20524	0.250649	0.126491
RGD1311595		DOWN		DOWN			2	-0.698767	-1.50208	-0.958227	-1.16499	-0.966028	-0.80596	0.223594	0.0103413	0.101124	0.0971175	0.133594	0.168332
RGD1311747	DOWN		DOWN		DOWN	DOWN	4	-1.05152	-0.621664	-0.968843	-1.03313	-1.0615	-1.47619	0.0780126	0.284543	0.0975323	0.144746	0.099221	0.0136373
RGD1311863				DOWN			1	-0.921447	-0.81512	-0.437955	-1.20152	-0.41181	-0.315807	0.11846	0.161957	0.434569	0.0864246	0.523735	0.561313
RGD1559808				UP			1	0.435387	0.279177	0.279177	1.08833	0.362485	-0.368867	0.591579	0.646231	0.688085	0.0766804	0.570376	0.504683
RGD1559896					UP	UP	2	0.796956	0.405818	0.722894	0.303389	1.07201	1.10605	0.273266	0.500325	0.257089	0.564781	0.0945915	0.0835865
RGD1559955		DOWN	DOWN			DOWN	3	-0.188753	-1.20136	-1.10596	-0.219705	-0.740038	-1.06637	0.668291	0.0399772	0.0596961	0.825562	0.250799	0.0717365
RGD1559962	UP	UP		UP		UP	4	1.88203	1.23622	0.973622	1.01377	1.0258	1.25397	0.00555971	0.0372209	0.121914	0.0975536	0.109653	0.0487679
RGD1560248	DOWN						1	-1.00575	-0.76131	-0.247003	-0.29101	-0.620564	-0.014067	0.0907237	0.191147	0.640898	0.742214	0.335808	0.927968
RGD1560398			DOWN			DOWN	2	-0.771667	-0.888294	-1.0917	-1.06092	-0.850298	-1.18876	0.183608	0.127831	0.0629525	0.133452	0.186837	0.0455355
RGD1560652	DOWN			DOWN	DOWN	DOWN	4	-0.983435	-0.662019	-0.948006	-1.54222	-1.18572	-1.07707	0.0975004	0.254842	0.10468	0.025554	0.0654881	0.0690379
RGD1561161	DOWN			DOWN			2	-1.10283	-0.391121	-0.599942	-1.29915	-0.976477	-0.626694	0.0655263	0.497238	0.294379	0.062445	0.129433	0.277381
RGD1561195		DOWN	DOWN		DOWN	DOWN	4	0.0458781	-1.84099	-1.64028	-0.101758	-1.49971	-2.09465	0.94761	0.00169489	0.0057115	0.967392	0.0197849	0.000518229
RGD1561453			DOWN		DOWN	DOWN	3	-0.218282	-0.574871	-1.08493	0.254648	-1.20821	-1.54345	0.635391	0.321811	0.0645502	0.615969	0.0605304	0.00999661
RGD1561694	UP	UP	UP	UP	UP	UP	6	3.63812	3.32439	2.95337	2.68664	2.87232	2.97941	4.17479e-08	1.88084e-08	1.51851e-06	2.66094e-05	7.78899e-06	1.82283e-06
RGD1562139			DOWN			DOWN	2	0.0871857	-0.93495	-1.27625	-0.551499	-0.930279	-1.02789	0.998533	0.109179	0.0304797	0.468218	0.148612	0.0821655
RGD1562265		DOWN	DOWN		DOWN		3	0.102938	-1.52211	-1.1359	0.151687	-1.12759	-0.857652	0.982035	0.0093719	0.0533106	0.730195	0.0798661	0.143852
RGD1562550					DOWN	DOWN	2	-0.285693	-0.487786	-0.565647	-0.711951	-1.92601	-0.980871	0.563007	0.39927	0.321197	0.332258	0.00275852	0.0965434
RGD1562667		UP			UP	UP	3	0.324942	1.02264	0.876373	0.605499	1.53186	1.18497	0.714528	0.0852673	0.16562	0.300416	0.0169828	0.0631002
RGD1562690 // Ldha	DOWN				UP	UP	3	-1.06987	0.493645	1.02733	0.269968	1.16039	1.07997	0.0733414	0.410475	0.101975	0.59966	0.0704245	0.091438
RGD1562953		DOWN	DOWN		DOWN	DOWN	4	-0.280174	-1.61767	-1.33447	-0.16734	-1.40814	-1.23262	0.568781	0.00577505	0.0238341	0.88811	0.0286732	0.0383646
RGD1563300		DOWN	DOWN			DOWN	3	0.200503	-0.991616	-1.2581	-0.34246	-0.867965	-1.87373	0.862358	0.0894964	0.0328524	0.683839	0.177824	0.00185568
RGD1563747			DOWN	DOWN	DOWN	DOWN	4	-0.844048	0.0325003	-1.39278	-1.81357	-1.6627	-2.03444	0.149409	0.967883	0.0184769	0.00815249	0.00976809	0.000742484
RGD1564405	UP		UP	UP			3	1.22856	0.9201	1.53658	1.36609	0.965822	0.994644	0.0779353	0.121892	0.0133242	0.0283164	0.131958	0.121335
RGD1564688		DOWN	DOWN		DOWN		3	-0.633553	-1.00078	-1.51445	-0.762554	-1.12553	-0.926579	0.264334	0.0865987	0.0105735	0.295291	0.0804176	0.115576
RGD1564801					DOWN		1	0.357015	-0.311634	-0.832056	-0.652877	-1.30598	-0.850316	0.677869	0.5865	0.152325	0.379038	0.0424564	0.14715
RGD1564883		DOWN				DOWN	2	0.0731265	-1.20365	-0.351128	-0.628477	-0.560171	-1.07035	0.98119	0.039602	0.523352	0.399488	0.385124	0.0707216
RGD1565033	DOWN	DOWN	DOWN	DOWN	DOWN	DOWN	6	-2.88842	-1.52463	-1.68479	-2.76997	-2.54389	-2.09878	4.23321e-06	0.00925557	0.0045503	4.13659e-05	7.68693e-05	0.000505433
RGD1565054		DOWN	DOWN		DOWN	DOWN	4	-0.173834	-0.969146	-1.16285	-0.327896	-1.10673	-0.994697	0.685163	0.096929	0.0480602	0.70019	0.085612	0.0921204
RGD1565054 // RGD1564744 // Rplp1 // LOC100360522		UP	UP	UP	UP	UP	5	0.798291	1.77162	1.55353	2.29372	2.08345	1.81566	0.272363	0.00277502	0.0123172	0.000313885	0.00117493	0.00393736
RGD1565170		DOWN	DOWN			DOWN	3	-0.337439	-1.25692	-1.77096	-0.28917	-0.970409	-1.41094	0.510289	0.0316928	0.00288928	0.744331	0.131837	0.0182416
RGD1565297				UP			1	0.934052	0.482955	0.568171	1.29398	0.763239	0.504633	0.191035	0.42087	0.37988	0.0372363	0.233582	0.451594
RGD1565415		DOWN	DOWN				2	0.812708	-1.0156	-1.47811	0.299588	-0.767181	-0.77274	0.262746	0.082077	0.0125393	0.568698	0.233791	0.185638
RGD1566052		UP	UP				2	0.591269	1.41134	1.30626	0.235102	0.95461	0.630978	0.436826	0.0172907	0.0361468	0.637053	0.136493	0.337999
RGD1566078		UP		UP			2	0.635521	1.08273	0.327335	1.20559	0.807322	0.639999	0.397562	0.0683217	0.630595	0.0513325	0.207747	0.330658
RGD1566270			DOWN				1	0.352108	-0.945104	-1.17917	-0.132968	-0.897355	-0.865846	0.683432	0.10542	0.0450972	0.929573	0.163553	0.140236
RGD1566373				UP	UP		2	0.286127	0.12977	0.742926	1.12919	1.24492	0.311739	0.759784	0.837273	0.243479	0.0668846	0.052297	0.660509
RGD621098	UP			UP	UP	UP	4	1.45397	0.807868	0.915564	1.11672	1.25039	1.50646	0.0347557	0.174971	0.146767	0.069759	0.0512723	0.0172725
Rgl1	UP						1	1.2425	0.566815	0.719304	0.83352	0.708786	0.783891	0.0743682	0.343507	0.259583	0.166805	0.268535	0.227561
Rgs16	UP						1	2.27301	0.0941758	0.438809	0.494395	-0.115983	0.354197	0.000733752	0.884742	0.506208	0.386241	0.859366	0.611294
Rhob				UP			1	0.932814	0.646033	0.578909	1.04906	0.803973	0.975678	0.191686	0.279377	0.370345	0.0871701	0.209634	0.128921
Rhobtb2	DOWN	DOWN	DOWN	DOWN	DOWN		5	-2.40347	-1.7944	-1.62802	-2.722	-1.33739	-0.933287	0.000117607	0.00221296	0.00607524	5.65378e-05	0.0377194	0.113076
Rhoc	UP			UP	UP		3	1.39487	0.705335	0.725088	1.2254	1.07927	0.684319	0.0433999	0.237056	0.255573	0.047835	0.0923832	0.296103
Ribc1	UP						1	1.29628	0.586608	0.778983	0.158898	0.813925	0.980904	0.0618377	0.326664	0.220273	0.721959	0.204064	0.126795
Ric8b		DOWN	DOWN	DOWN	DOWN	DOWN	5	-0.655148	-1.3408	-1.51168	-1.32719	-1.15213	-1.40301	0.250312	0.0219878	0.0107132	0.0566784	0.0735107	0.0188854
Rimklb // LOC100362344		DOWN					1	0.0688076	-1.23004	-0.338246	-0.437056	-0.90836	0.066136	0.975864	0.0354962	0.537275	0.581494	0.158438	0.968115
Rims1				DOWN			1	-0.746242	-0.822517	-0.658326	-1.39015	-0.713771	-0.64487	0.196904	0.158222	0.25227	0.0453302	0.268063	0.264523
Riok1		DOWN	DOWN	DOWN	DOWN	DOWN	5	-0.313185	-1.33679	-1.15917	-1.53208	-1.61282	-1.2143	0.534673	0.0223842	0.0487505	0.0265884	0.0121986	0.0412342
Rlim	UP						1	1.30481	0.532033	0.919116	0.921664	0.776584	0.919116	0.0600198	0.374423	0.145143	0.129349	0.225531	0.15374
Rmrp			DOWN				1	-0.781761	-0.753616	-0.964688	-0.642636	-0.438525	-0.474108	0.178518	0.19562	0.0989256	0.387541	0.497026	0.401915
Rnaseh2c						DOWN	1	-0.734936	-0.762492	-0.70902	-0.757707	-0.692238	-1.15003	0.203038	0.190467	0.219275	0.298707	0.282812	0.0527766
Rnd1	UP	UP	UP	UP	UP	UP	6	1.40911	1.05026	1.05026	2.31055	1.24566	1.20618	0.0411653	0.0770986	0.0942948	0.000284368	0.0521573	0.0583641
Rnd2					DOWN		1	-0.178181	-0.697739	-0.803546	-0.76451	-1.21062	-0.592707	0.680231	0.230414	0.166252	0.293919	0.0600183	0.302551
Rnf121				UP			1	0.993602	0.521179	0.77384	1.28287	-0.175543	0.357048	0.161639	0.384412	0.223482	0.0388042	0.787252	0.608048
Rnf181		UP	UP	UP	UP	UP	5	1.10156	1.39353	1.37481	1.16382	1.21013	1.33956	0.117239	0.0187611	0.0272235	0.0594122	0.0592193	0.0348845
Rnf24	DOWN	DOWN	DOWN	DOWN	DOWN	DOWN	6	-1.13704	-1.31385	-1.26059	-1.84409	-2.0976	-1.43387	0.0581545	0.0247776	0.0325177	0.00710038	0.00111315	0.0164885
Rnf34	UP	UP	UP	UP	UP	UP	6	1.66207	1.45118	1.2013	1.59093	1.55539	1.5058	0.0149825	0.0143628	0.0545777	0.0112481	0.0153644	0.0173222
Rnf41	UP	UP	UP				3	1.46391	1.07207	1.2197	0.783275	0.274853	0.952189	0.0334565	0.0711073	0.050871	0.191524	0.666388	0.138821
Rock1		DOWN					1	-0.563716	-1.22101	-0.628551	-0.739448	-0.893877	-0.944404	0.313341	0.0368581	0.273189	0.311815	0.165196	0.109026
Rock2		DOWN					1	-0.391817	-1.04363	-0.649275	-0.75431	-0.90065	-0.50722	0.457806	0.0740461	0.258507	0.301118	0.162009	0.372378
Ror1	DOWN		DOWN				2	-1.26078	-0.852499	-0.964672	-0.927938	-0.492579	-0.495481	0.0369983	0.143752	0.0989311	0.194195	0.445284	0.382692
Rph3al		DOWN			DOWN		2	-0.460712	-0.987447	-0.769194	-1.06787	-1.06513	-0.875997	0.395891	0.0908396	0.184278	0.130735	0.098069	0.135854
Rpl22		DOWN	DOWN		DOWN	DOWN	4	-0.047903	-1.06669	-1.25525	-0.540367	-1.32184	-1.28568	0.833111	0.0679316	0.0332394	0.478673	0.040005	0.0309939
Rpl23a		DOWN	DOWN		DOWN	DOWN	4	-0.806017	-1.23934	-1.38554	-0.915517	-1.11662	-1.23533	0.166717	0.034138	0.0190794	0.200768	0.0828468	0.037954
Rpl29		DOWN	DOWN		DOWN	DOWN	4	-0.0450276	-1.36806	-1.32263	-0.872206	-1.23322	-1.14705	0.836582	0.0194475	0.0250729	0.224955	0.0553875	0.053372
Rpl32-ps1		DOWN	DOWN		DOWN	DOWN	4	-0.19591	-1.60915	-1.39469	-0.622562	-1.4871	-1.60479	0.660255	0.0060357	0.0183211	0.404543	0.0208446	0.00745969
Rpp25l		UP	UP	UP	UP	UP	5	0.878706	1.04428	1.18104	1.10648	1.10648	1.05615	0.221723	0.0788107	0.0589162	0.0721933	0.0844741	0.099116
Rps3		DOWN	DOWN			DOWN	3	-0.354813	-1.00383	-1.03954	-0.597656	-1.00383	-0.994514	0.493185	0.085652	0.0761432	0.426248	0.119018	0.092178
Rps3a		DOWN					1	-0.124055	-1.46402	-0.847352	-0.350427	-0.756875	-0.52317	0.742564	0.0124322	0.145229	0.674956	0.24015	0.358644
Rps6ka2	DOWN	DOWN	DOWN	DOWN	DOWN	DOWN	6	-1.42238	-0.988975	-0.992086	-1.33983	-1.6467	-1.24523	0.0195159	0.0903455	0.0900253	0.0542269	0.0104959	0.0364897
Rps6kb1						DOWN	1	-0.797615	-0.684354	-0.792355	-1.05597	-0.834182	-0.980566	0.170736	0.239365	0.171972	0.13541	0.19535	0.0966426
Rqcd1		UP					1	0.956293	0.999394	1.02559	0.671517	1.02047	0.901449	0.179626	0.0926748	0.102577	0.255952	0.111506	0.162194
RragB	UP		UP		UP	UP	4	1.87946	0.904721	1.32033	0.656043	1.1542	1.15328	0.005628	0.128314	0.0341342	0.265939	0.0719335	0.0707629
Rragd	UP	UP	UP	UP	UP	UP	6	2.21104	1.52238	1.59522	1.70882	1.5386	1.89022	0.00103461	0.0102036	0.0101218	0.00664363	0.0165047	0.00266247
Rrm2		UP	UP	UP	UP	UP	5	0.762899	1.81347	1.48031	1.24778	2.22393	1.89307	0.296986	0.00219419	0.0172081	0.0441279	0.000533596	0.0026222
Rsad2	UP	UP	UP	UP			4	2.85635	1.94815	2.79307	2.00501	0.915179	0.67292	1.89144e-05	0.000998325	5.49508e-06	0.00155283	0.1534	0.30475
Rsbn1		DOWN					1	-0.784905	-1.00167	-0.577718	-0.481079	-0.657893	-0.541232	0.176954	0.0863225	0.311581	0.53644	0.307455	0.343481
Rsl24d1	UP			UP	UP		3	1.25379	0.84543	0.721408	1.10601	1.06886	0.811449	0.0715799	0.155562	0.258119	0.0723088	0.0955621	0.210768
Rslcan18	UP		UP		UP	UP	4	1.80661	0.301371	1.46642	0.809451	1.18082	1.36771	0.00790401	0.619415	0.0183079	0.178329	0.0656279	0.0311285
Rspo1			DOWN	DOWN		DOWN	3	-0.557015	-0.693081	-1.14236	-1.66213	-0.903785	-1.38168	0.31834	0.233501	0.0520106	0.0157208	0.160549	0.0207153
RT1-CE1		UP					1	-0.472743	1.14096	0.865438	0.140984	0.355914	0.443085	0.385622	0.0546449	0.171193	0.742476	0.577341	0.51394
Rtn1	UP						1	1.16153	0.0401643	0.224957	0.305006	0.0841226	-0.177358	0.0970792	0.957514	0.755021	0.563119	0.893195	0.72196
S100a1	UP	UP	UP	UP	UP	UP	6	1.84222	1.57947	1.97226	2.40545	1.54337	2.04033	0.00670481	0.00768294	0.00140777	0.00016104	0.0161734	0.00116207
S100a11			DOWN		DOWN	DOWN	3	0.467637	-0.915108	-1.0763	-0.748504	-1.12117	-1.13056	0.557598	0.11683	0.0666353	0.305267	0.0815995	0.0567665
S1pr3	DOWN						1	-1.83463	-0.0984893	0.379437	-0.649128	0.422024	0.55769	0.00295364	0.855507	0.570832	0.382137	0.50915	0.401468
Sall1	DOWN	DOWN	DOWN	DOWN	DOWN	DOWN	6	-1.41349	-1.20925	-1.45907	-1.22125	-1.77103	-1.61475	0.0202442	0.0386984	0.0136939	0.0810552	0.00591575	0.00710755
Samd9l			UP				1	0.25063	0.212338	1.37935	0.439237	0.256258	0.211918	0.801906	0.729685	0.0267068	0.433916	0.687559	0.781819
Sat1				UP			1	1.07846	0.559683	0.0621848	1.40207	0.283685	0.626571	0.125828	0.349709	0.96527	0.0246011	0.656423	0.341623
Satb1		DOWN	DOWN		DOWN	DOWN	4	-0.820025	-1.39432	-1.67038	-1.12121	-1.9917	-2.0015	0.160174	0.0172479	0.00490029	0.111301	0.00196423	0.000900516
Sbds	UP	UP			UP	UP	4	1.46694	1.3204	0.875415	0.925071	1.09664	1.18687	0.0330697	0.0260022	0.166103	0.128045	0.0872683	0.0626614
Scai		DOWN					1	-0.460481	-1.01015	-0.815806	-0.859097	-1.04259	-0.483656	0.39609	0.0837158	0.16015	0.23267	0.105401	0.393257
Scd	DOWN						1	-1.38993	-0.551981	-0.62791	-0.822464	-0.98485	-0.715528	0.0222905	0.341152	0.273653	0.255221	0.126173	0.21847
Scube1	DOWN	DOWN					2	-1.05989	-1.21096	-0.633724	-0.996943	-0.635995	-0.457691	0.0758526	0.0384262	0.269472	0.160534	0.32389	0.417067
Sdad1	UP						1	1.33684	0.447186	0.847476	0.926004	0.522156	0.879303	0.0535869	0.456757	0.180649	0.127689	0.414501	0.17328
Sdc2	DOWN	DOWN	DOWN	DOWN	DOWN	DOWN	6	-1.17032	-1.16202	-1.25889	-1.48589	-1.19723	-1.06725	0.0516591	0.0468971	0.0327456	0.0317749	0.0629108	0.0715108
Sdc3	DOWN	DOWN		DOWN			3	-1.08393	-1.03342	-0.878922	-1.24338	-0.922158	-0.602853	0.0699195	0.0768921	0.131388	0.07536	0.152197	0.294883
Sdcbp	UP	UP	UP	UP	UP	UP	6	3.19966	2.17233	2.72428	2.90883	2.9632	2.59407	1.53145e-06	0.000241503	9.34922e-06	5.67221e-06	3.98685e-06	3.36932e-05
Sde2			UP	UP	UP	UP	4	1.00102	0.841949	1.24256	1.11237	1.25618	1.2078	0.158232	0.15729	0.0465635	0.0707847	0.0502061	0.0580151
Sdk1			DOWN				1	-0.852613	-0.640791	-1.02209	-0.624159	-0.852613	-0.852613	0.145707	0.270186	0.0810292	0.403174	0.185637	0.146111
Sdpr	DOWN	DOWN	DOWN	DOWN	DOWN	DOWN	6	-2.62085	-1.92323	-2.0304	-2.11329	-2.21672	-2.18626	2.83111e-05	0.00104352	0.000657356	0.00192548	0.000570143	0.000294734
Sec11a	UP			UP	UP	UP	4	1.17147	0.961238	0.897382	1.40017	1.31173	1.17779	0.094024	0.105943	0.155299	0.0247868	0.0408914	0.0647719
Sec22b			UP				1	0.701629	0.710813	1.072	0.866339	1.00296	0.716312	0.343032	0.233389	0.0874481	0.152005	0.117766	0.272717
Sec23b			UP		UP	UP	3	1.10754	0.918384	1.08177	0.969058	1.26934	1.09975	0.115091	0.122596	0.0845055	0.112108	0.0478527	0.0854322
Sec24c			UP		UP		2	0.570931	0.725683	1.07887	0.411907	1.08859	0.887361	0.455595	0.223637	0.0853712	0.458745	0.0896094	0.169182
Selenbp1	DOWN	DOWN	DOWN	DOWN	DOWN	DOWN	6	-1.26506	-1.74018	-1.22369	-1.90789	-1.30098	-1.9462	0.036403	0.00299655	0.0377877	0.00528478	0.0432546	0.00123745
Sema5a	DOWN	DOWN	DOWN	DOWN	DOWN		5	-2.06747	-1.29871	-1.16007	-2.36666	-1.32089	-0.825485	0.000861649	0.0264756	0.0485808	0.000488981	0.0401489	0.158741
Senp7		DOWN					1	-0.776101	-1.16196	-0.893826	-1.05172	-0.849461	-0.479742	0.181358	0.0469075	0.125219	0.137113	0.187273	0.396792
Senp8	UP		UP	UP	UP	UP	5	1.45541	0.776909	1.31416	1.06261	1.28214	1.27035	0.0345645	0.192282	0.0350052	0.0834268	0.0456527	0.0457991
Sepp1	DOWN	DOWN	DOWN	DOWN			4	-1.14347	-1.32963	-1.06864	-2.26793	-0.4894	-0.451647	0.0568485	0.0231087	0.0685306	0.000848023	0.448239	0.422729
Sepw1	DOWN						1	-1.16309	-0.558836	-0.7087	-0.789874	-0.794848	-0.810671	0.0530156	0.335283	0.219473	0.276524	0.217313	0.165979
Serpina3n		DOWN					1	-0.738229	-1.34947	-0.765277	-0.836747	-0.956833	0.129667	0.201237	0.02115	0.186422	0.246254	0.137339	0.886096
Serpinb6	UP	UP		UP	UP	UP	5	2.09108	1.2389	0.855904	1.50301	1.4073	1.33299	0.00196394	0.0368081	0.176165	0.0163432	0.0282847	0.0358155
Serpinb9	DOWN						1	-1.17097	-0.0354293	-0.136674	-1.08333	0.443901	0.154086	0.0515386	0.940175	0.776055	0.124851	0.487551	0.854845
Serpinf1	DOWN						1	-1.63174	0.202648	-0.432502	-0.889604	-0.471128	-0.266134	0.00783614	0.742084	0.439876	0.215	0.465441	0.616971
Serping1	DOWN	DOWN	DOWN	DOWN	DOWN	DOWN	6	-2.58965	-2.83816	-2.44096	-4.33666	-2.32109	-1.7106	3.49599e-05	1.37116e-06	4.44482e-05	9.31681e-11	0.00030895	0.00440698
Sesn2	UP	UP	UP	UP	UP	UP	6	2.05273	2.05947	2.38546	1.83534	2.42844	2.16895	0.00239419	0.000501853	0.000107164	0.0036536	0.000156073	0.000546486
Sf3a2						UP	1	0.99534	0.820958	0.960947	0.386	1.01236	1.07392	0.160835	0.168012	0.127038	0.483	0.114373	0.0933425
Sf3b1						UP	1	0.389452	0.844606	0.911275	0.367052	0.885088	1.16762	0.641556	0.15597	0.148747	0.501172	0.167341	0.0672053
Sf3b3					UP		1	0.490507	0.746644	0.958517	0.801958	1.09274	1.04858	0.534091	0.210391	0.12804	0.182035	0.0883973	0.101661
Sfrp1	DOWN			DOWN			2	-0.984231	-0.351875	-0.46925	-1.29913	-0.92332	-0.496034	0.0972517	0.54039	0.404837	0.0624487	0.15168	0.382203
Sgcb	DOWN			DOWN			2	-1.02512	-0.842512	-0.524941	-1.21099	-0.940007	-0.512099	0.0851548	0.148455	0.355036	0.0838127	0.144403	0.368143
Sgk1	DOWN	DOWN					2	-1.56769	-1.26073	-0.930366	-0.745171	-0.409575	-0.503809	0.0104646	0.0311832	0.111051	0.307666	0.526002	0.375357
Sgpp1				UP	UP		2	0.65623	0.333848	0.763872	1.73025	1.36445	1.02208	0.379943	0.581079	0.229797	0.00601816	0.0334494	0.110983
Sgtb			DOWN		DOWN	DOWN	3	-0.940572	-0.762741	-1.13295	-1.05932	-1.17494	-1.19596	0.111646	0.190324	0.0539125	0.134083	0.067979	0.0442854
Sh2d3c				DOWN			1	-0.128152	-0.309726	0.10108	-1.19184	0.134126	-0.816388	0.737781	0.588732	0.914236	0.0891593	0.83204	0.163157
Sh3bp4				DOWN	DOWN	DOWN	3	-0.476861	-0.757087	-0.707887	-1.62071	-1.06037	-1.30399	0.382144	0.193592	0.219976	0.0186563	0.0995842	0.028749
Sh3gl3					UP		1	0.773034	0.557437	0.425784	0.886789	1.64213	0.272794	0.289787	0.351678	0.520049	0.143302	0.0105095	0.706988
Sh3kbp1			DOWN		DOWN	DOWN	3	-0.55347	-0.465503	-0.972806	-0.833716	-1.1806	-0.995458	0.321005	0.420761	0.0962184	0.248139	0.0666626	0.0918817
Shc1	DOWN	DOWN		DOWN	DOWN	DOWN	5	-1.27838	-1.17727	-0.959593	-1.16026	-1.20623	-1.18346	0.0346026	0.0441034	0.100656	0.0985778	0.0609553	0.0464738
Shisa4	UP						1	1.44593	0.796705	0.659834	0.608897	0.762097	0.730935	0.0358376	0.181074	0.30334	0.298009	0.23428	0.26246
Siah2	DOWN				DOWN	DOWN	3	-1.12639	-0.7434	-0.828692	-0.849296	-1.29223	-1.62798	0.0603714	0.201675	0.153921	0.238561	0.0446828	0.00666261
Simc1					UP		1	0.489595	-0.602944	0.335075	0.668768	1.26506	0.280922	0.535019	0.299086	0.62155	0.257707	0.0486073	0.697189
Sipa1l1	DOWN	DOWN	DOWN	DOWN	DOWN	DOWN	6	-1.26216	-1.00703	-1.25793	-1.46873	-1.89929	-1.55294	0.036805	0.0846671	0.0328754	0.0339112	0.00315838	0.00955971
Sirpa			UP				1	0.606787	0.602868	1.12666	0.45839	0.398529	0.741465	0.422809	0.313237	0.0719961	0.416988	0.532894	0.255241
Six3	DOWN	DOWN	DOWN	DOWN	DOWN	DOWN	6	-1.3528	-1.17274	-1.17274	-1.37221	-1.24217	-1.68882	0.0258802	0.0449184	0.0462463	0.0483498	0.0536377	0.00492212
Slain2		DOWN					1	-0.505421	-1.06948	-0.677008	-0.594656	-0.332	-0.678983	0.358562	0.0672199	0.239729	0.428907	0.607682	0.241515
Slc12a2	DOWN	DOWN			DOWN	DOWN	4	-1.0724	-1.1045	-0.903813	-0.808197	-1.53026	-1.22363	0.0727152	0.0588085	0.121214	0.264402	0.0174101	0.0397508
Slc15a2	DOWN						1	-1.62286	-0.633685	-0.559352	-0.855049	-0.855465	-0.472025	0.00816103	0.27546	0.326288	0.235091	0.184167	0.403819
Slc16a1			UP	UP	UP	UP	4	0.658541	0.937537	1.34435	1.07625	1.21455	1.31134	0.378007	0.114916	0.0309217	0.079793	0.0582993	0.0390326
Slc16a14	UP	UP	UP	UP	UP	UP	6	2.08632	2.08861	2.08861	1.35006	2.10274	2.46213	0.00201318	0.00041685	0.000712382	0.0301216	0.00105699	8.39533e-05
Slc16a3	DOWN						1	-1.58328	-0.431465	-0.0120213	-0.2226	0.0948316	0.464005	0.00976153	0.454867	0.937146	0.822132	0.880031	0.492259
Slc16a6	UP	UP	UP	UP	UP	UP	6	5.2107	5.18594	5.25968	4.96204	4.99475	5.34111	2.69814e-15	1.84241e-18	8.2637e-18	1.98268e-14	8.36313e-15	8.39268e-18
Slc19a2					UP	UP	2	0.875693	0.825	0.843708	0.759562	1.11093	1.39002	0.22349	0.165906	0.182681	0.204085	0.0832344	0.0284022
Slc20a1	UP	UP	UP	UP	UP	UP	6	2.50252	1.6989	1.94205	2.50049	1.34166	1.96218	0.000190652	0.00412704	0.00167076	8.93491e-05	0.0365109	0.00180174
Slc22a17	DOWN	DOWN	DOWN	DOWN			4	-1.86377	-1.13313	-0.985628	-1.68573	-0.834103	-0.876515	0.00254846	0.052598	0.0920629	0.0142366	0.195392	0.135633
Slc22a23	DOWN					DOWN	2	-1.04806	-0.834464	-0.435538	-1.10772	-0.747311	-1.17342	0.0789198	0.15233	0.436917	0.115988	0.246159	0.0482965
Slc24a2	DOWN	DOWN	DOWN	DOWN	DOWN	DOWN	6	-2.02056	-1.6732	-2.04543	-2.61739	-2.47297	-2.02056	0.00111521	0.00431079	0.00060014	0.000109803	0.000121173	0.000805665
Slc24a4	DOWN	DOWN	DOWN		DOWN	DOWN	5	-1.29466	-1.07072	-1.22024	-0.98384	-1.41348	-1.48871	0.0325054	0.0669068	0.038315	0.166561	0.0280734	0.012882
Slc25a16	UP						1	1.20971	0.589518	0.296824	0.331922	0.513781	0.53775	0.0829811	0.324234	0.666786	0.535797	0.421995	0.419902
Slc25a23	DOWN	DOWN	DOWN	DOWN	DOWN	DOWN	6	-1.13029	-1.55862	-1.20674	-1.87452	-1.29603	-1.48151	0.0595533	0.00781115	0.0404421	0.00617423	0.0440573	0.0133119
Slc25a28						DOWN	1	-0.611853	-0.747372	-0.695685	-0.886412	-1.01468	-0.99262	0.27896	0.199304	0.227638	0.216802	0.115076	0.0927742
Slc25a32	UP	UP	UP	UP	UP	UP	6	1.74326	1.55068	1.40321	1.23173	1.92358	1.8682	0.0105197	0.0088742	0.0241264	0.0467618	0.0027326	0.00299269
Slc25a33		UP					1	0.780598	1.58332	0.600236	0.0582191	0.14516	0.222171	0.284492	0.00753504	0.351852	0.839442	0.818667	0.769052
Slc25a39	DOWN	DOWN		DOWN	DOWN	DOWN	5	-1.19673	-1.31494	-0.847686	-1.36384	-1.59426	-1.69279	0.0469463	0.0246586	0.145078	0.0498153	0.0132315	0.00482441
Slc25a5 // LOC100909799		DOWN	DOWN			DOWN	3	-0.459409	-1.02081	-1.31256	-0.836017	-0.717769	-1.03286	0.397012	0.0805337	0.0261704	0.246707	0.265384	0.0807531
Slc2a1	DOWN						1	-1.60032	-0.322374	0.00367696	-0.333014	0.306737	0.455736	0.00904092	0.574017	0.957761	0.694428	0.630705	0.500769
Slc2a3	DOWN					UP	2	-1.11139	-0.517416	-0.114688	-0.123397	0.409088	1.71319	0.063614	0.371739	0.80398	0.941158	0.522153	0.00659365
Slc35e1						UP	1	-0.127345	0.480563	0.28389	0.696619	0.692957	1.2268	0.738721	0.423216	0.682371	0.240311	0.279338	0.054046
Slc35f5						UP	1	0.508667	0.436178	0.529572	0.785239	0.762107	1.16365	0.515788	0.468138	0.415385	0.19051	0.234274	0.0681749
Slc38a2	DOWN	DOWN	DOWN	DOWN	DOWN	DOWN	6	-2.05383	-2.31952	-1.76501	-2.28641	-2.54769	-2.46015	0.000929225	7.80246e-05	0.00298313	0.000766213	7.49896e-05	4.8141e-05
Slc38a4	DOWN	DOWN	DOWN	DOWN	DOWN	DOWN	6	-1.44418	-2.0764	-2.09866	-2.2517	-2.16668	-1.91331	0.017826	0.000402785	0.000432786	0.000926491	0.00075814	0.00148965
Slc38a9				UP			1	0.746125	0.269402	0.437349	1.19615	0.138911	0.575953	0.30916	0.658191	0.50775	0.0530732	0.826234	0.385018
Slc3a2		UP	UP		UP	UP	4	0.84448	1.4264	1.29181	0.966459	1.27329	1.28917	0.242385	0.0161276	0.0383161	0.113004	0.0471631	0.0425799
Slc43a2	UP	UP	UP	UP	UP	UP	6	3.37557	2.57898	2.53845	2.0434	1.98301	2.12723	3.80537e-07	1.29862e-05	3.69574e-05	0.00126857	0.00201015	0.000701139
Slc46a3					DOWN	DOWN	2	0.251113	0.218076	-0.021099	-0.622068	-1.26066	-1.03532	0.801329	0.722376	0.925244	0.404968	0.0501703	0.0800619
Slc4a11	DOWN	DOWN	DOWN	DOWN	DOWN	DOWN	6	-1.63794	-1.75951	-1.51445	-1.50066	-1.52765	-1.07239	0.00761626	0.00269204	0.0105734	0.0300296	0.0176034	0.070207
Slc5a3	DOWN	DOWN	DOWN	DOWN	DOWN	DOWN	6	-3.54492	-4.03518	-3.74173	-2.87881	-4.09187	-3.52546	1.99902e-08	7.16457e-12	4.87796e-10	1.9983e-05	2.05868e-10	6.95312e-09
Slc6a15	UP	UP	UP	UP	UP	UP	6	2.64073	1.68382	1.6751	1.65993	1.43884	1.50058	7.99737e-05	0.00447331	0.00686515	0.00829453	0.0249372	0.0177252
Slc6a6	DOWN	DOWN	DOWN	DOWN	DOWN	DOWN	6	-3.03164	-3.78679	-3.40589	-3.25699	-3.20164	-2.54243	1.43162e-06	1.23887e-10	1.42026e-08	1.3015e-06	6.50147e-07	2.69284e-05
Slc6a8	UP						1	1.30707	-0.321998	0.50378	1.0035	0.255278	0.655512	0.0595465	0.574452	0.440165	0.100756	0.688681	0.318278
Slc7a11	DOWN	DOWN	DOWN	DOWN	DOWN	DOWN	6	-1.98647	-1.21351	-1.10313	-1.74321	-1.12071	-1.18149	0.00134091	0.0380236	0.0603301	0.0111277	0.0817254	0.0468266
Slc7a2	DOWN			DOWN			2	-1.36002	-0.36235	-0.470856	-1.27479	-0.406722	-0.278187	0.0251459	0.528692	0.403345	0.0678408	0.528904	0.603245
Slc7a5		UP	UP				2	0.323935	1.10105	1.14459	0.602114	0.763436	0.92204	0.71569	0.0637429	0.0674415	0.302827	0.233462	0.152373
Slfn13	UP	UP	UP	UP	UP	UP	6	1.17978	1.89965	2.73442	1.47844	1.26659	1.89768	0.0915305	0.00133308	8.65167e-06	0.0180898	0.0483361	0.00255824
Slfn5	DOWN						1	-1.33472	0.00048253	0.394398	-0.598812	0.899094	0.4419	0.0278032	0.98876	0.554183	0.425225	0.160738	0.515182
Slit3	DOWN						1	-1.29216	-0.355953	0.0448734	-1.02127	-0.134475	0.014307	0.0328193	0.535821	0.988042	0.149785	0.836821	0.964682
Slmo2						DOWN	1	0.0815478	-0.466061	-0.516519	-0.384307	-0.239388	-1.03002	0.991578	0.420214	0.362308	0.637697	0.711944	0.0815564
Smad1		UP					1	1.09236	0.998378	0.826773	0.885452	0.811395	0.850812	0.120602	0.0930101	0.192024	0.143859	0.205469	0.188364
Smagp	UP						1	1.26988	0.647896	0.777638	0.651877	0.684052	0.406914	0.0677512	0.277973	0.221109	0.268674	0.285543	0.552566
Smg7				DOWN			1	-0.278896	-0.0343435	-0.153468	-1.25066	0.105247	0.258692	0.570122	0.941642	0.754915	0.07356	0.86726	0.724103
Smim11					DOWN	DOWN	2	-0.650159	-0.421555	-0.699917	-0.785268	-2.09036	-1.31515	0.253504	0.465083	0.224959	0.279629	0.00115818	0.0274516
Smn1					DOWN	DOWN	2	-0.384927	-0.879414	-0.660089	-0.903029	-1.10937	-1.07442	0.464284	0.131647	0.251067	0.207538	0.0848674	0.0696963
Snap23		DOWN				DOWN	2	-0.480528	-1.15372	-0.58083	-0.259204	-0.680007	-1.19073	0.379065	0.0484786	0.309133	0.779083	0.29143	0.0451908
Snhg11	DOWN				DOWN	DOWN	3	-1.09049	-0.902228	-0.836161	-1.1181	-1.25339	-1.21222	0.0683671	0.122018	0.150396	0.112369	0.051511	0.04157
Snrpd3				UP		UP	2	1.10057	0.64995	0.892604	1.20158	0.527815	1.20767	0.117597	0.276432	0.157602	0.0520669	0.409482	0.0580418
Snrpep2		DOWN	DOWN			DOWN	3	0.153959	-1.18718	-1.43113	-0.457606	-0.757952	-1.65944	0.919228	0.0423642	0.0155574	0.560243	0.23948	0.00570351
Snupn				UP			1	0.58284	0.519468	0.0165825	1.25561	-0.400721	0.392375	0.44455	0.386001	0.97473	0.0428886	0.535034	0.568484
Snurf // LOC100362965					DOWN		1	0.0499388	-0.427846	-0.464129	-0.994286	-1.14024	-0.844396	0.95261	0.458583	0.409618	0.161743	0.0765355	0.149853
Snx10	UP	UP	UP	UP	UP	UP	6	2.02404	1.47098	1.49557	1.06648	1.60217	1.63906	0.00277089	0.0130773	0.0160678	0.0823809	0.0125448	0.00942407
Snx11		UP					1	0.462213	1.11332	0.823746	0.33819	0.990221	0.831093	0.563246	0.060821	0.19373	0.529532	0.122493	0.199357
Snx15	UP	UP	UP	UP	UP	UP	6	1.39247	1.37285	1.06526	1.29896	1.91497	1.21645	0.0437859	0.0206037	0.089525	0.0365518	0.002855	0.0561789
Snx16	UP			UP			2	1.52839	0.523585	0.548546	1.02262	0.682374	0.945761	0.0260005	0.382183	0.397693	0.0948612	0.286722	0.14163
Snx4	UP						1	1.36713	0.830097	0.750805	0.86809	0.86809	1.01891	0.0480449	0.163278	0.238267	0.151244	0.175626	0.112146
Snx6	UP						1	1.24956	0.671155	0.832537	0.740032	0.846384	0.853181	0.0726149	0.26086	0.188805	0.214873	0.186645	0.187074
Snx7		UP					1	0.976646	1.19617	0.721906	0.999112	0.83648	0.651032	0.169638	0.0438648	0.257774	0.102149	0.191839	0.321821
Sod3	DOWN		DOWN		UP	UP	4	-1.44051	-0.608514	-0.985355	-0.86579	1.55268	1.2501	0.0181009	0.294708	0.0921499	0.228708	0.0155435	0.0494919
Sorbs1					DOWN		1	-0.711665	-0.327604	-0.647396	-0.650019	-1.12855	-0.67335	0.216099	0.567984	0.259816	0.381399	0.079608	0.245214
Sorcs2	DOWN				DOWN		2	-1.19548	-0.698824	-0.767384	-0.823775	-1.10024	-0.474327	0.04716	0.229698	0.185267	0.254388	0.0874673	0.401715
Sord				DOWN			1	-0.314465	-0.444668	-0.223092	-1.22222	-0.516308	-0.5995	0.533372	0.441456	0.669376	0.0807993	0.423577	0.297402
Sos2	DOWN	DOWN	DOWN	DOWN	DOWN	DOWN	6	-1.00988	-0.98576	-1.02605	-1.1638	-1.47838	-1.2009	0.0895125	0.0913877	0.0799009	0.0974836	0.0216066	0.0434461
Sowahc	UP			UP	UP		3	1.37757	0.428051	0.664834	1.15523	1.49287	0.61237	0.0462488	0.476641	0.299483	0.0611976	0.0199959	0.35347
Sox13		DOWN					1	-0.327581	-1.05362	-0.56802	-0.754468	-0.362976	-0.360443	0.520129	0.0713432	0.319291	0.301005	0.574392	0.513468
Sox2	DOWN						1	-1.0269	-0.200121	-0.230611	-0.698361	-0.507949	-0.686373	0.084658	0.722874	0.660367	0.342675	0.431153	0.236722
Spcs1				UP			1	0.585885	0.893265	0.797656	1.12649	0.874826	0.790511	0.441751	0.133268	0.2089	0.0674981	0.172307	0.223442
Spin4	UP		UP	UP			3	1.21622	0.725041	1.37931	1.50252	0.906016	0.834437	0.0812103	0.224052	0.0267113	0.0163765	0.157549	0.197461
Spns1					UP		1	1.08636	0.797511	0.97634	0.97634	1.17112	0.97634	0.122836	0.180628	0.120837	0.109627	0.0678696	0.12865
Spns2	DOWN				DOWN	DOWN	3	-1.096	-0.874067	-0.926051	-1.1318	-1.096	-0.988903	0.0670863	0.133987	0.112655	0.107727	0.0886952	0.0939537
Spon1	DOWN			DOWN			2	-1.50995	-0.150701	-0.623189	-1.68406	-0.695848	0.0293619	0.0134788	0.786601	0.277079	0.0143376	0.280302	0.984198
Spry1	DOWN	DOWN	DOWN			DOWN	4	-1.78113	-1.48593	-1.59537	-1.0705	-0.845287	-1.17825	0.00385413	0.011187	0.00714783	0.129718	0.189454	0.0474126
Spta1	DOWN						1	-1.06732	-0.246726	0.101781	-0.926058	-0.407669	-0.402069	0.0739749	0.664482	0.913318	0.195179	0.52794	0.470842
Sqle	UP	UP	UP	UP	UP	UP	6	1.29799	1.73868	1.40281	1.80223	1.61646	2.22026	0.0614694	0.00332727	0.0241669	0.00428657	0.0117798	0.000399844
Srcap	DOWN						1	-1.14782	-0.262924	-0.0906132	-0.471419	-0.394231	-0.513075	0.05598	0.644634	0.834846	0.546173	0.541703	0.367299
Srd5a2			DOWN	DOWN	DOWN	DOWN	4	-0.581379	-0.46618	-1.11732	-1.22184	-1.36464	-1.82866	0.300415	0.420098	0.0572011	0.0808997	0.033982	0.00237201
Srebf1	DOWN	DOWN	DOWN	DOWN	DOWN	DOWN	6	-2.02239	-1.82758	-2.01044	-2.12435	-2.04689	-1.94778	0.00110409	0.00183118	0.000741124	0.0018189	0.00146568	0.00122641
Srp19				UP			1	1.15063	0.657755	0.911946	1.24902	0.636665	0.774651	0.100522	0.270628	0.148436	0.0439292	0.320122	0.233399
Srrd		UP	UP				2	0.737121	1.03154	1.07301	0.524496	0.753272	1.04035	0.31583	0.0825632	0.0871411	0.361629	0.239726	0.104489
Srsf1		UP	UP		UP	UP	4	0.329169	0.985307	1.06551	0.666414	1.17582	1.22033	0.709657	0.0974088	0.0894492	0.259216	0.0667762	0.0553714
Srsf2		UP			UP	UP	3	0.729063	1.22857	1.03162	0.521858	1.42925	1.42528	0.321878	0.0384195	0.100503	0.363746	0.0259163	0.0245143
Ssr2					UP		1	0.583764	0.915977	0.825135	0.647001	1.05706	0.951465	0.443699	0.123588	0.192945	0.271898	0.0992721	0.139135
Ssx2ip					DOWN		1	-0.746923	-0.332986	-0.304155	-0.739773	-1.10873	-0.230418	0.196539	0.561807	0.574994	0.311578	0.0850477	0.658424
St3gal5						DOWN	1	-0.769321	-0.931122	-0.626639	-0.638013	-0.988834	-1.02796	0.184806	0.110624	0.274572	0.391418	0.124644	0.0821449
Stag2		DOWN					1	-0.628658	-1.09335	-0.50313	-0.586624	-0.328122	-0.405927	0.267586	0.0613865	0.374061	0.436074	0.611909	0.466993
Stam	UP						1	1.42005	0.500638	0.683665	0.602543	0.758162	0.678636	0.0395162	0.403757	0.28525	0.30252	0.236698	0.300393
Stambpl1			DOWN		DOWN	DOWN	3	-0.858286	-0.734936	-1.02508	-0.993387	-1.30797	-1.25929	0.143294	0.206795	0.0801747	0.162153	0.0421418	0.0344923
Stard3						DOWN	1	-0.134325	-0.713156	-0.787661	-0.758568	-0.769437	-1.09326	0.730591	0.220401	0.174415	0.298098	0.232415	0.0651118
Stat1			UP				1	-0.782457	0.0386583	1.38248	-0.737866	-0.132561	0.338747	0.17817	0.959551	0.0263545	0.312968	0.839148	0.629016
Stat3	UP	UP	UP	UP	UP	UP	6	1.99968	1.78989	2.07763	1.94626	2.0876	2.38231	0.00313231	0.00250602	0.000760791	0.0021029	0.0011486	0.00014281
Stk10	UP		UP	UP			3	1.33039	0.584725	1.06169	1.29058	0.936469	0.920946	0.0548348	0.328243	0.0906424	0.0377104	0.144084	0.152884
Stk39		DOWN			DOWN		2	-0.702692	-0.996894	-0.94319	-0.739928	-1.1786	-0.920443	0.221293	0.0878187	0.10639	0.311465	0.0671239	0.117901
Stmn4	UP	UP	UP	UP	UP	UP	6	3.61109	2.67341	2.71733	3.30387	2.58069	2.14362	5.27986e-08	6.17454e-06	9.85818e-06	2.7747e-07	5.87434e-05	0.000636069
Stpg1					DOWN		1	-0.126665	-0.553781	-0.526564	-0.748127	-1.2331	-0.704249	0.739515	0.339605	0.353645	0.305538	0.0554124	0.225407
Stx17		UP					1	0.687177	1.19077	0.857137	0.626636	0.555657	0.702533	0.354525	0.0448326	0.175516	0.285652	0.38532	0.282629
Styxl1	UP	UP	UP		UP	UP	5	1.2103	1.50269	1.38875	0.771374	1.20286	1.67728	0.0828179	0.0112303	0.0256631	0.197755	0.0607575	0.00785203
Sub1				UP			1	0.744124	0.734141	0.657109	1.52512	0.493751	0.479932	0.310634	0.218222	0.305457	0.0149007	0.440237	0.476087
Sulf1	DOWN			DOWN			2	-1.54145	-0.436068	-0.36192	-1.56649	-0.0684286	0.665785	0.0117513	0.450166	0.511833	0.0232169	0.917829	0.310248
Sun2	UP	UP	UP	UP	UP	UP	6	1.195	1.24201	1.74897	1.22394	1.45286	1.58181	0.0870977	0.0363352	0.0047271	0.0480858	0.0235628	0.0123048
Susd2	DOWN	DOWN	DOWN	DOWN	DOWN	DOWN	6	-2.05454	-2.15387	-1.92014	-1.93845	-2.02959	-1.65705	0.000925626	0.000242934	0.00125923	0.00457361	0.00160779	0.00577176
Syde1				DOWN			1	-0.0538551	-0.166688	-0.365973	-1.41589	-0.363389	-0.131817	0.825936	0.765805	0.507541	0.0412764	0.573954	0.778088
Tab2					DOWN		1	-0.682025	-0.765805	-0.748609	-0.918121	-1.15023	-0.796281	0.233597	0.18857	0.195752	0.199376	0.0739865	0.173244
Taf9b	UP	UP					2	1.23929	1.32732	0.794441	0.743731	0.824161	0.894848	0.075178	0.0252268	0.210827	0.212799	0.198448	0.16544
Tagln	UP	UP	UP	UP	UP	UP	6	1.41184	2.39089	1.91344	2.07852	2.74337	3.24851	0.0407482	5.30905e-05	0.00196065	0.00105139	1.94964e-05	1.90366e-07
Tapbp			UP				1	0.00416103	0.911103	1.26799	0.564386	0.618486	1.05226	0.896399	0.125618	0.0421358	0.330566	0.334087	0.100419
Tardbp				UP			1	0.550818	0.608137	0.885052	1.0386	0.810687	0.791833	0.474595	0.308964	0.161296	0.0901498	0.205865	0.222626
Tatdn3	UP				UP		2	1.81957	0.776822	0.556094	0.708353	1.38361	0.788436	0.00744677	0.192332	0.390783	0.233234	0.0310476	0.224727
Taz		UP	UP				2	0.536471	1.14246	1.08955	0.760303	0.764133	0.922229	0.48841	0.0543252	0.0822182	0.203684	0.233036	0.152286
Tbc1d31				DOWN			1	-0.16403	-0.227893	-0.488152	-1.61955	-0.606744	-0.491904	0.696337	0.687858	0.387484	0.0187446	0.346718	0.38587
Tbl1xr1		DOWN			DOWN		2	-0.877081	-1.01825	-0.684394	-1.09318	-1.23612	-0.810832	0.135519	0.0812884	0.234894	0.121209	0.0548153	0.165899
Tbrg1	UP	UP	UP		UP		4	1.25799	1.2376	1.3595	0.992281	1.4803	1.05317	0.0705625	0.0370079	0.0290323	0.104348	0.0210623	0.100113
Tcea1	DOWN	DOWN	DOWN	DOWN	DOWN	DOWN	6	-1.40543	-1.35847	-1.4283	-1.19913	-1.22919	-1.32708	0.0209246	0.0203105	0.015758	0.0870923	0.0561905	0.0261204
Tceanc2	UP						1	1.29044	0.794737	0.274575	0.291507	0.747817	0.174683	0.0631076	0.182166	0.69368	0.577069	0.243137	0.828659
Tcp11l2	UP	UP	UP		UP		4	1.77223	1.34255	1.49385	0.591841	1.2328	0.35768	0.00924043	0.0235897	0.0161922	0.310222	0.0546271	0.607329
Tcta	UP		UP	UP	UP	UP	5	1.4973	0.943434	1.16514	1.23321	1.16471	1.19539	0.0293942	0.112629	0.0625188	0.0465132	0.0693878	0.0607346
Tead2	DOWN	DOWN	DOWN	DOWN	DOWN	DOWN	6	-1.78857	-1.79915	-1.71846	-2.12184	-2.13408	-2.31942	0.00371554	0.00215424	0.00381884	0.00184262	0.000910042	0.000125025
Tenm3		DOWN					1	-0.910233	-1.02156	-0.379052	-0.969804	-0.715185	-0.549431	0.122604	0.0803118	0.493821	0.173205	0.267114	0.336734
Terf2ip					UP	UP	2	0.938819	0.965144	1.00806	1.00582	1.63317	1.35395	0.188546	0.104519	0.108806	0.100025	0.0109384	0.0329184
Tet1		DOWN	DOWN	DOWN	DOWN		4	-0.53476	-1.23018	-1.55049	-1.24863	-1.33035	-0.899113	0.335312	0.0354753	0.00889951	0.0740577	0.0387405	0.12627
Tet3	DOWN	DOWN	DOWN		DOWN		4	-1.20096	-1.08307	-1.05231	-0.846383	-1.43165	-0.88477	0.0462258	0.0638457	0.072722	0.240331	0.0261128	0.132152
Tf						UP	1	0.0841984	0.174494	0.438324	0.265479	0.867253	2.4974	0.994848	0.778478	0.50672	0.604418	0.176042	6.60545e-05
Tfap2a	DOWN	DOWN	DOWN	DOWN		DOWN	5	-1.95073	-1.21916	-1.2343	-1.77943	-0.880221	-1.01068	0.00162232	0.0371435	0.0362027	0.00949327	0.171764	0.0872121
Tfe3			UP				1	0.734242	0.782866	1.48582	0.861559	0.706513	0.493751	0.317982	0.188857	0.0167887	0.154096	0.270068	0.462295
Tfrc		DOWN					1	-0.460972	-1.15488	0.0605216	0.0923161	0.731408	0.156322	0.395667	0.0482542	0.967457	0.799106	0.2536	0.851995
Tgfa						DOWN	1	0.0454054	-0.495582	-0.0870478	-0.643053	-0.346256	-0.98328	0.947028	0.39191	0.83944	0.387192	0.592253	0.0957608
Tgfb1i1		UP			UP	UP	3	0.733907	1.31029	0.447129	0.486588	1.25084	1.63372	0.318233	0.0271732	0.49747	0.392787	0.0511882	0.00966435
Tgfbr3	DOWN	DOWN		DOWN			3	-1.18789	-1.39525	-0.62709	-1.55474	-0.856862	-0.549843	0.0484808	0.0171737	0.274245	0.0243239	0.18345	0.336398
Tgif1	UP	UP	UP		UP	UP	5	1.49216	1.095	1.25405	0.977212	1.51086	1.79891	0.0299908	0.0652275	0.044517	0.109333	0.0185525	0.00429106
Thbs1		UP		UP		UP	3	-0.553002	1.04903	0.939526	1.24227	0.885651	2.09163	0.321358	0.0774477	0.136077	0.0450176	0.167072	0.00086431
Thoc1					UP	UP	2	0.701929	0.723698	0.836274	0.944432	1.14543	1.09014	0.342796	0.224922	0.18674	0.120825	0.0741174	0.0883092
Thra		DOWN			DOWN		2	-0.723618	-1.12315	-0.956484	-1.13529	-1.35319	-0.798101	0.209317	0.0546968	0.101723	0.106572	0.0355119	0.172312
Thrsp	DOWN		DOWN	DOWN		DOWN	4	-1.23142	-0.596441	-1.01067	-1.64921	-0.645809	-1.15738	0.0413104	0.304253	0.0843649	0.0165891	0.316455	0.0513343
Tia1				DOWN			1	-0.0740646	-0.549268	-0.170208	-1.48122	0.122937	-0.0745084	0.801687	0.343493	0.734024	0.0323447	0.845649	0.850365
Ticam1				UP		UP	2	1.11519	0.397088	0.987549	1.17626	0.906731	1.06707	0.11239	0.509794	0.116472	0.0569025	0.157222	0.0955349
Timm10				UP			1	0.89558	0.92514	0.868739	1.20311	0.707946	0.89558	0.212014	0.119842	0.169496	0.0517862	0.269101	0.165078
Timm10b		DOWN					1	0.170807	-1.42759	-0.844358	-0.63373	-0.860567	-0.799018	0.898578	0.0147758	0.146598	0.39503	0.181558	0.171844
Timm8a1				UP			1	0.946726	0.0589905	0.250104	1.28496	0.858875	0.419533	0.18447	0.932077	0.723712	0.0385042	0.180243	0.53893
Timp1					UP	UP	2	-0.258297	0.604371	0.830618	0.314373	1.25577	1.62367	0.591943	0.312014	0.189872	0.553535	0.050281	0.0101324
Tkt				DOWN			1	-0.775779	0.230947	-0.148641	-1.15927	0.270805	-0.0297735	0.181522	0.706075	0.760973	0.0988851	0.670974	0.907705
Tlcd1	UP	UP	UP	UP	UP	UP	6	2.27806	1.38572	1.04993	1.50213	1.90436	1.22212	0.000713185	0.0194392	0.0944004	0.0164031	0.00301275	0.0550015
Tlk1		DOWN					1	-0.646629	-1.08753	-0.926937	-0.646629	-0.908752	-0.894505	0.25578	0.0627677	0.112324	0.384212	0.158258	0.128137
Tm2d1				UP			1	0.660328	0.215823	0.248791	1.14361	0.290058	0.179896	0.376514	0.725243	0.725335	0.0636831	0.64927	0.822061
Tm7sf2	UP	UP					2	1.31035	0.989619	0.811381	0.980268	0.865578	0.768348	0.0588638	0.0959398	0.200815	0.108307	0.176876	0.237442
Tm7sf3	UP		UP				2	1.2918	0.623847	1.03525	0.876387	0.893178	0.908258	0.0628083	0.296456	0.0992676	0.14768	0.163503	0.158895
Tma16	UP			UP	UP	UP	4	1.92157	0.551558	0.933506	1.69858	1.15046	1.08375	0.00460033	0.356862	0.138704	0.00696259	0.0728567	0.0902648
Tmbim1	UP	UP	UP	UP	UP	UP	6	1.80963	1.49667	1.52272	2.38659	1.90609	1.57545	0.00779513	0.0115621	0.0142008	0.000180596	0.00298658	0.0126687
Tmbim4				UP			1	0.809892	0.841879	0.593908	1.11677	0.528391	0.534425	0.264606	0.157325	0.357277	0.069748	0.408973	0.423024
Tmcc2					DOWN		1	-0.857872	-0.817848	-0.477287	-0.802236	-1.21427	-0.86634	0.143469	0.160572	0.397403	0.268304	0.0592501	0.14002
Tmco1	UP			UP			2	1.19219	0.571549	0.272219	1.07467	0.614807	0.46536	0.0879034	0.339429	0.696551	0.0802062	0.33696	0.490872
Tmco4	UP	UP	UP	UP	UP	UP	6	2.19931	2.3809	2.58261	1.8411	2.35986	2.46568	0.00110311	5.70594e-05	2.68761e-05	0.0035526	0.000238219	8.19666e-05
Tmed9						UP	1	0.587538	0.520832	0.698337	0.874038	0.587538	1.14444	0.440235	0.384734	0.274483	0.148682	0.358749	0.0730315
Tmem107			UP				1	0.900457	0.716403	1.09447	0.823769	0.943946	0.451449	0.209267	0.229689	0.0808	0.171404	0.140917	0.505212
Tmem117	UP	UP			UP	UP	4	1.30191	1.26529	1.02521	1.00115	1.1278	1.22169	0.060633	0.0329522	0.102709	0.1015	0.0786681	0.0550897
Tmem126a						DOWN	1	-0.700882	-0.774396	-0.877814	-0.484266	-0.995463	-1.04158	0.222352	0.183715	0.131856	0.533247	0.122133	0.0783208
Tmem131		DOWN		DOWN			2	-0.857887	-1.00307	-0.493776	-1.18016	-0.692858	-0.181877	0.143462	0.0858884	0.38241	0.0925543	0.28238	0.716466
Tmem140	UP	UP	UP	UP	UP	UP	6	6.22837	4.71218	4.7546	3.79283	4.96117	4.27744	2.90427e-21	1.61566e-15	7.96151e-15	4.0991e-09	1.25839e-14	6.19344e-12
Tmem158	DOWN						1	-1.00036	-0.785428	-0.842754	-0.628199	-0.531828	-0.439331	0.092325	0.177618	0.147335	0.399725	0.409721	0.434404
Tmem167b	UP	UP	UP		UP	UP	5	1.29476	1.59276	1.25711	0.891053	1.29499	1.12887	0.0621661	0.00718301	0.0439847	0.141537	0.043531	0.0771726
Tmem171	UP	UP	UP	UP	UP		5	1.37842	1.5566	1.704	2.07168	1.38492	0.852642	0.0461065	0.00861658	0.00594218	0.00109081	0.0308891	0.187367
Tmem176a			UP				1	-0.0254638	0.615257	1.26947	-0.658457	0.90477	0.601652	0.86028	0.303253	0.0418895	0.374453	0.158119	0.362581
Tmem184c		DOWN		DOWN		DOWN	3	-0.798762	-0.964692	-0.919061	-1.70041	-1.05782	-1.02781	0.170183	0.0984594	0.115293	0.0133773	0.1004	0.0821882
Tmem194		UP		UP		UP	3	0.937594	1.20694	0.837853	1.01905	0.579038	1.15948	0.189184	0.0419866	0.185872	0.0959401	0.365718	0.0692064
Tmem199	UP						1	1.17615	0.519755	0.716682	0.861044	0.848496	0.98798	0.092612	0.385734	0.261415	0.154322	0.185551	0.12396
Tmem206						UP	1	0.587959	0.430918	0.744069	0.399636	0.787692	1.07396	0.43985	0.473632	0.242718	0.470148	0.218983	0.0933275
Tmem209				UP	UP	UP	3	1.04171	0.962018	0.986875	1.02637	1.06404	1.15793	0.140496	0.105658	0.116731	0.0937375	0.0970652	0.0695937
Tmem245					DOWN		1	-0.447681	-0.584501	-0.32381	-0.678556	-1.16828	-0.421131	0.407197	0.313892	0.553094	0.358226	0.0695583	0.451995
Tmem33					UP	UP	2	0.597246	0.693552	0.831916	0.831916	1.12792	1.19356	0.431396	0.245082	0.18915	0.167555	0.0786366	0.0611443
Tmem43			UP			UP	2	1.01694	0.771255	1.25646	0.780542	0.691553	1.06762	0.151099	0.195575	0.0440964	0.192942	0.280309	0.0953579
Tmem5		DOWN	DOWN	DOWN	DOWN	DOWN	5	-0.802983	-1.0878	-1.16601	-1.24419	-1.087	-1.43165	0.16816	0.0627026	0.0474735	0.0751586	0.0913516	0.0166513
Tmem60			DOWN				1	-0.0359172	-0.667842	-1.01352	-0.359486	-0.859053	-0.655623	0.8476	0.250742	0.0835223	0.664911	0.182329	0.257113
Tmem63b				DOWN	DOWN		2	-0.955106	-0.851173	-0.906868	-1.57884	-1.12991	-0.822518	0.106679	0.14437	0.120009	0.0221001	0.0792469	0.160171
Tmem64	DOWN						1	-0.988847	-0.225745	-0.0783678	-0.854803	-0.576757	-0.463711	0.0958207	0.690543	0.850648	0.235238	0.371158	0.411472
Tmem70				UP			1	0.849653	0.743744	0.926182	1.12243	0.86909	0.670084	0.239179	0.212189	0.141953	0.06843	0.17513	0.306928
Tmem88	DOWN	DOWN	DOWN	DOWN	DOWN	DOWN	6	-1.06315	-1.09344	-1.63722	-1.73065	-1.58398	-1.59039	0.0750244	0.0613647	0.0058003	0.0117502	0.0138366	0.007997
Tmem9				DOWN			1	-0.0921693	-0.327763	-0.340648	-1.34276	0.151046	-0.102618	0.780123	0.567801	0.534664	0.0536722	0.811554	0.814716
Tmf1		DOWN	DOWN				2	-0.517001	-1.19012	-1.003	-0.879943	-0.958848	-0.770069	0.349268	0.0418597	0.0866649	0.220488	0.136511	0.187085
Tmod2		DOWN	DOWN	DOWN	DOWN	DOWN	5	-0.912996	-1.15809	-1.25677	-1.43062	-1.70297	-1.41994	0.121572	0.0476396	0.0330321	0.0390992	0.00813137	0.0175349
Tmx2						UP	1	1.0702	0.7823	0.756822	0.910521	0.975044	1.1237	0.129017	0.18918	0.23434	0.133688	0.128316	0.0785912
Tnfrsf12a	UP	UP	UP	UP	UP	UP	6	1.36539	1.38978	1.28838	1.78041	1.69824	1.20347	0.0483495	0.0190843	0.038847	0.00475652	0.00814822	0.0589524
Tnik				UP			1	0.523895	0.879266	1.00649	1.31535	0.413017	0.564077	0.500696	0.13952	0.10938	0.0343721	0.518186	0.395667
Tollip					UP		1	0.667611	0.495373	1.0013	0.803968	1.0782	1.00039	0.370468	0.408808	0.11129	0.181036	0.0927063	0.119107
Tomm22		UP			UP		2	0.0863743	1.01421	0.618795	0.873991	1.06951	0.575668	0.997532	0.087898	0.336245	0.148702	0.0953631	0.385272
Tox3	DOWN	DOWN	DOWN	DOWN	DOWN	DOWN	6	-1.20953	-1.44527	-1.67916	-1.34864	-1.73103	-1.48437	0.0447948	0.0135933	0.00468422	0.0525725	0.00714066	0.0131392
Tp53inp1	UP	UP	UP	UP	UP	UP	6	1.90584	1.29401	1.6493	1.34829	1.71107	1.87525	0.00496241	0.0291545	0.00779575	0.0303275	0.00768014	0.00288317
Tpcn1	UP			UP			2	1.18801	0.837835	0.90912	1.0548	0.727482	0.733015	0.0891106	0.159349	0.149749	0.0855676	0.25615	0.261023
Tpi1						UP	1	-0.00285815	0.307748	0.581144	0.655152	0.655968	1.14248	0.887818	0.611801	0.368379	0.266522	0.305719	0.0735431
Tpm1						UP	1	0.452737	0.666584	0.792567	0.691054	0.630903	1.13541	0.573179	0.264164	0.211956	0.243718	0.324507	0.07541
Tpm3					UP	UP	2	0.722076	0.811327	0.981907	0.919898	1.18684	1.06629	0.327183	0.173111	0.118653	0.13003	0.0642669	0.0957871
Tpm4				UP	UP	UP	3	1.09371	0.709444	0.907298	1.05877	1.13149	1.06327	0.120105	0.234302	0.1506	0.084474	0.0776983	0.0967698
Tprn					UP		1	-0.543646	-0.424612	0.284289	0.284289	1.12015	0.981619	0.328467	0.461918	0.681888	0.584595	0.0807125	0.126506
Tra2b		UP		UP	UP		3	0.971884	0.986609	0.372078	1.02778	1.13749	0.925776	0.171936	0.0969634	0.579107	0.0933204	0.0761403	0.150641
Trabd2b	DOWN		DOWN	DOWN	DOWN	DOWN	5	-1.3342	-0.931158	-1.02666	-1.48114	-1.36641	-1.16	0.0278604	0.11061	0.0797253	0.0323548	0.0337514	0.0508261
Trap1	UP	UP	UP			UP	4	1.15724	1.34126	1.27261	0.647997	0.997203	1.26759	0.0984229	0.0237244	0.041371	0.271237	0.119885	0.0462899
Trib1		DOWN					1	-0.499218	-1.26414	-0.764175	-0.315409	-0.181749	-0.442814	0.363605	0.030733	0.187029	0.714321	0.779831	0.431083
Trim17	UP	UP	UP	UP		UP	5	2.10548	1.48627	1.08152	1.01144	0.68449	1.75589	0.00182153	0.0121559	0.084578	0.0982726	0.285235	0.00533515
Trim26	DOWN					DOWN	2	-1.02144	-0.298019	-0.447044	-0.975445	-0.515198	-0.985436	0.0861922	0.602504	0.425807	0.170511	0.424579	0.0950645
Trim5	UP	UP	UP	UP	UP	UP	6	1.43015	1.27598	1.54983	1.09803	1.42219	1.73666	0.0380449	0.0314915	0.012531	0.0742561	0.0266588	0.00587225
Trim68	UP	UP	UP	UP	UP	UP	6	2.11366	1.38214	1.0575	1.48724	1.35787	1.36709	0.00174496	0.0197569	0.0919696	0.0174463	0.0343102	0.031207
Trmt61a		UP		UP	UP	UP	4	0.942472	1.12298	0.39603	1.33131	1.18673	1.18673	0.186655	0.0585999	0.552382	0.0323583	0.064291	0.0626938
Trpm3	DOWN			DOWN			2	-1.59167	-0.620411	-0.52911	-1.71945	-0.753935	-0.00685109	0.00940048	0.285502	0.35147	0.0123309	0.241986	0.937293
Tsc22d3						DOWN	1	0.0690174	0.167672	-0.0493319	-0.158016	-0.546096	-1.02927	0.976122	0.787373	0.888345	0.899332	0.397224	0.0817702
Tshz2				DOWN			1	-0.146271	-0.702019	-0.914313	-1.23903	-0.692174	-0.626851	0.716747	0.227602	0.117111	0.0764524	0.282856	0.277268
Tspan7				DOWN			1	-0.825694	-0.363985	-0.678146	-1.29792	-0.490929	-0.440902	0.157582	0.526877	0.238979	0.0627087	0.446817	0.432905
Tsr3		UP					1	1.02437	1.05723	0.678484	0.498322	0.44876	0.51925	0.147855	0.0751418	0.28912	0.382973	0.482822	0.437442
Ttc39b	UP	UP	UP	UP		UP	5	1.77208	1.37476	1.50823	1.54383	0.954963	1.26197	0.00924702	0.020427	0.015172	0.0137687	0.136348	0.0472983
Ttyh3	DOWN				DOWN		2	-1.00683	-0.83991	-0.505453	-0.969404	-1.10597	-0.823289	0.090406	0.149699	0.372005	0.173396	0.0858287	0.159799
Tuba1b // Tuba1a // LOC100910937	UP	UP	UP		UP	UP	5	1.49068	1.13695	1.58839	0.806246	1.69735	1.60218	0.0301641	0.0555059	0.0104554	0.179908	0.00818171	0.0112008
Tuba1c		UP	UP	UP	UP	UP	5	0.928083	1.44834	1.9185	1.53345	2.01574	1.81916	0.194186	0.014556	0.0019062	0.0143868	0.00169163	0.00386669
Tubb2a	UP	UP	UP	UP	UP	UP	6	1.55264	1.47939	1.56143	1.74699	1.65811	1.24675	0.023594	0.0125634	0.0118713	0.005567	0.00978147	0.0501263
Tubb3	UP	UP	UP	UP	UP	UP	6	1.85495	1.76584	1.80053	2.08797	1.83986	1.75075	0.00631731	0.00286543	0.00361379	0.00099912	0.00415528	0.00547421
Tubb4b					UP		1	0.570212	0.479096	0.325524	-0.192677	1.05718	0.682281	0.456267	0.42466	0.63272	0.857733	0.0992339	0.297637
Tuft1	UP	UP	UP	UP	UP	UP	6	1.23679	1.23253	1.8146	1.03986	1.30504	2.03215	0.0758141	0.037795	0.00335456	0.0897875	0.0419295	0.00121751
Tusc3	UP		UP		UP	UP	4	1.16553	0.901056	1.04682	0.746883	1.36095	1.21006	0.0958415	0.129883	0.0954177	0.211043	0.0339046	0.0575296
Twistnb	UP						1	1.24362	0.915766	0.588133	0.615161	0.327256	0.783028	0.0740886	0.123676	0.362274	0.293605	0.608182	0.228101
Txnip	UP	UP	UP		UP	UP	5	2.29252	1.76521	1.65439	0.947591	2.46599	1.99639	0.000657318	0.00287544	0.00760373	0.119678	0.000123258	0.00148979
Txnl4b	UP	UP		UP	UP	UP	5	1.60132	1.17925	0.802814	1.04636	1.29005	1.23987	0.0193398	0.0469593	0.205834	0.0879318	0.0443365	0.0514497
Tyms	UP	UP	UP	UP	UP	UP	6	1.43134	1.7449	2.04767	1.39763	2.28208	1.9339	0.0378739	0.00321589	0.000908868	0.025036	0.00037985	0.00210376
Tyw5		UP					1	0.638524	1.01789	-0.091339	0.681695	0.959772	0.313587	0.394977	0.0867402	0.833912	0.249527	0.13439	0.658333
U2af2					UP		1	0.916136	0.823498	0.921893	0.682847	1.24777	0.935448	0.200607	0.166686	0.143883	0.248807	0.0517595	0.146227
Ube2o	DOWN		DOWN	DOWN	DOWN	DOWN	5	-1.03033	-0.676281	-0.96323	-1.29384	-1.23446	-1.10387	0.0837051	0.244881	0.0994182	0.0635896	0.0551423	0.0626414
Ube4a	UP					UP	2	1.2752	0.882255	1.01889	0.500723	0.830957	1.09808	0.0665238	0.138166	0.104924	0.380984	0.194782	0.085927
Ubr3					DOWN		1	-0.632029	-0.582715	-0.700366	-0.643033	-1.07033	-0.702459	0.265343	0.31535	0.224676	0.387209	0.0964369	0.226523
Ubxn8	UP				UP		2	1.34934	0.94416	1.02401	0.209857	1.0591	0.866359	0.0512391	0.112351	0.103126	0.664723	0.0986213	0.180017
Uchl5		DOWN	DOWN				2	-0.205982	-1.24404	-1.18699	-0.883257	-0.755544	-0.745043	0.649012	0.0334691	0.043734	0.218594	0.24098	0.201046
Unc50				UP			1	0.80085	0.721302	0.568979	1.05679	0.519522	0.687432	0.270639	0.22648	0.379158	0.0850191	0.416849	0.29377
Uprt	UP	UP	UP	UP		UP	5	1.25961	1.01513	1.18781	1.05433	0.839641	1.21892	0.070175	0.0876077	0.0574351	0.0856969	0.19017	0.0556632
Uri1					DOWN		1	-0.226594	-0.426071	-0.610341	-1.11452	-1.13134	-0.387065	0.626255	0.460412	0.286553	0.113605	0.0788664	0.485977
Usp11						UP	1	1.12879	0.834586	0.933496	0.00127121	0.808101	1.07698	0.107711	0.16099	0.138708	0.907706	0.20731	0.092375
Usp12			DOWN		DOWN	DOWN	3	0.246685	-0.81122	-1.26431	-0.597876	-1.07792	-1.17216	0.806626	0.163952	0.0320235	0.426053	0.0940939	0.0485292
Usp14	UP		UP	UP	UP	UP	5	1.16533	0.825008	1.03459	1.09952	1.22084	1.32201	0.0959021	0.165902	0.09949	0.0738898	0.0570114	0.0374182
Usp15		DOWN	DOWN			DOWN	3	-0.624327	-1.42671	-1.15801	-1.05128	-0.923559	-1.3671	0.270487	0.014837	0.0489692	0.137291	0.151573	0.0220534
Usp18		UP	UP				2	-0.548172	1.20549	3.05039	0.0396489	0.569794	0.23598	0.325015	0.0422349	6.7492e-07	0.861595	0.373392	0.751955
Usp22	UP	UP	UP	UP	UP	UP	6	1.33021	1.68709	1.80432	1.02849	1.48541	1.77453	0.0548688	0.00439605	0.00354214	0.0931073	0.0206225	0.00485748
Usp24			DOWN		DOWN		2	-0.549252	-0.934444	-0.966159	-0.818503	-1.09285	-0.679265	0.324195	0.109369	0.0984306	0.257747	0.0896172	0.241331
Usp30	UP	UP					2	1.16244	1.21974	0.901585	0.854193	0.340818	0.914571	0.0967964	0.0398431	0.153294	0.157361	0.593496	0.155882
Usp46			DOWN				1	-0.541414	-0.838913	-1.36853	-0.803961	-1.03367	-0.921164	0.330178	0.150178	0.0205614	0.267171	0.10842	0.117626
Utp11l	UP						1	1.1939	0.726761	0.35044	0.489774	0.835465	0.373762	0.0874112	0.222942	0.603761	0.390108	0.192377	0.589176
Utp23				UP			1	0.733384	0.538541	0.492367	1.11117	0.694283	0.733586	0.318625	0.368511	0.451395	0.0710709	0.278421	0.26063
Utp6	UP						1	1.22206	0.84441	0.679918	-0.133179	0.527669	0.734205	0.0796478	0.156067	0.288045	0.929318	0.409611	0.260204
Utrn	DOWN						1	-1.0176	-0.753219	-0.215435	-1.05045	-0.863264	-0.239098	0.0872833	0.195852	0.678599	0.137622	0.18019	0.648246
Vamp1	DOWN			DOWN			2	-1.59072	-0.0115378	0.277655	-1.15958	-0.298136	-0.243355	0.00944093	0.972484	0.689933	0.098789	0.645027	0.643279
Vat1				UP			1	0.923105	0.440956	0.935728	1.05408	0.67077	0.967691	0.196843	0.463179	0.13773	0.085766	0.29497	0.132224
Vcl		UP	UP		UP	UP	4	0.136029	1.33078	1.82318	0.988376	1.28375	2.25172	0.941263	0.024846	0.0032049	0.105623	0.0453824	0.000329076
Vegfa	DOWN				DOWN		2	-1.13229	-0.614306	-0.68118	-1.02503	-1.09321	-0.374113	0.0591345	0.290201	0.23699	0.148172	0.0895134	0.499252
Vegfb				DOWN			1	-0.728419	-0.232375	-0.827761	-1.61068	-0.856421	-0.757784	0.206636	0.682267	0.154365	0.0194351	0.183676	0.193846
Vezf1		DOWN					1	-0.187634	-1.05035	-0.61564	-0.31596	-0.350401	-0.336298	0.66955	0.0722181	0.282619	0.713696	0.587802	0.539083
Vit				DOWN			1	-0.528055	-0.460546	-0.567935	-1.3239	-0.61615	0.243995	0.340539	0.425633	0.319359	0.0573304	0.339268	0.742086
Vldlr	DOWN			DOWN	DOWN		3	-1.44871	-0.927157	-0.677147	-1.44688	-1.34822	-0.828457	0.0174909	0.112136	0.239637	0.0368089	0.0361944	0.157318
Vof16	DOWN			DOWN	DOWN		3	-1.99549	-0.724586	0.185061	-2.4825	-1.11577	-0.457621	0.00127739	0.213182	0.805513	0.000249458	0.0830819	0.417132
Vopp1	UP		UP				2	1.15791	0.808967	1.04381	0.558822	0.875146	0.897383	0.0982126	0.174379	0.096408	0.334793	0.17215	0.164188
Vps13a		DOWN					1	-0.630906	-1.18532	-0.479219	-0.689364	-0.79511	-0.257418	0.266089	0.0426853	0.395629	0.349685	0.217161	0.626982
Vps33b	UP				UP		2	1.22998	0.746026	0.77674	0.273596	1.30497	0.535237	0.0775679	0.210773	0.221669	0.595827	0.0419406	0.422261
Vps4b						UP	1	0.907377	0.755132	0.973054	0.918489	1.05354	1.11149	0.205412	0.205192	0.12214	0.130574	0.100399	0.0820201
Vwa9	UP						1	1.15706	0.752055	0.695406	0.680674	0.489537	0.676221	0.0984816	0.207066	0.276611	0.250166	0.444133	0.302229
Wdr31			DOWN				1	-0.421882	-0.746141	-0.981817	-0.824471	-0.48148	-0.84087	0.430142	0.200037	0.0932826	0.253947	0.455651	0.151481
Wdr46		UP					1	0.868923	1.23613	0.444741	0.42089	0.370831	0.337889	0.227496	0.0372345	0.49997	0.450497	0.561585	0.630006
Wdr55	UP						1	1.20877	0.0681045	-0.305311	-0.282369	0.145363	0.218002	0.0832384	0.919786	0.573696	0.752175	0.818421	0.774236
Wdr59		UP	UP			UP	3	0.754097	0.985991	1.05141	0.871746	0.744544	1.07277	0.303334	0.0971748	0.0939219	0.149666	0.245199	0.093706
Wdr91			UP	UP		UP	3	0.55159	0.965959	1.10663	1.02158	0.879708	1.28968	0.473858	0.104224	0.0773745	0.0951759	0.169931	0.0424953
Wnt7a	DOWN				DOWN	DOWN	3	-1.00507	-0.88963	-0.770453	-0.988335	-1.12113	-1.23962	0.0909241	0.127264	0.183593	0.164474	0.0816095	0.0373139
Wnt7b	DOWN						1	-1.87774	-0.378534	-0.261193	-1.10617	-0.224617	0.00864884	0.00237269	0.510875	0.62424	0.116533	0.729149	0.957352
Wsb1			UP			UP	2	0.770559	0.88792	1.12211	0.66819	0.876445	1.54345	0.291535	0.135629	0.0731893	0.258077	0.171516	0.0146481
Wwtr1				DOWN			1	-0.328466	-0.283163	-0.509842	-1.21025	-0.264487	-0.114672	0.519242	0.620187	0.368141	0.0840136	0.683045	0.799541
Xbp1		UP			UP	UP	3	0.833057	1.24152	0.990492	-0.17684	1.09792	1.14006	0.249574	0.036409	0.115347	0.876699	0.0869006	0.0741777
Xpo1					UP	UP	2	0.759206	0.877224	1.00262	0.820224	1.28814	1.4881	0.299638	0.140451	0.110799	0.1731	0.0446501	0.0187216
Ybx1						DOWN	1	-0.48483	-0.931838	-0.913185	-1.09004	-0.832356	-0.973179	0.375471	0.110353	0.117547	0.122362	0.196332	0.0990765
Yes1		DOWN					1	0.271248	-0.960419	-0.0736278	-0.377718	-0.26841	-0.219973	0.777362	0.099946	0.856781	0.644875	0.678569	0.670756
Ykt6				UP			1	0.695769	0.837385	0.55622	1.16063	0.579332	0.436389	0.347663	0.159576	0.390668	0.0600703	0.365475	0.520983
Yod1					UP		1	-0.130822	0.290161	0.371519	0.52929	1.06149	0.290603	0.734668	0.632899	0.579739	0.357802	0.0978677	0.685584
Ywhag				UP	UP		2	0.798947	0.885098	1.00349	1.18556	1.24027	1.05278	0.27192	0.136888	0.110479	0.0550841	0.0531797	0.100243
Zbtb11				UP		UP	2	1.1355	0.613867	0.813158	1.01904	0.868443	1.78659	0.10546	0.304362	0.199785	0.0959431	0.175451	0.00456928
Zbtb41					DOWN		1	-0.328924	-0.60109	-0.485728	-0.552246	-1.13203	-0.316403	0.518783	0.300553	0.389684	0.467521	0.0786825	0.560661
Zc3h11a	DOWN	DOWN			DOWN		3	-1.23546	-0.984631	-0.311596	-0.866131	-1.28566	-0.503932	0.0406927	0.091756	0.566656	0.228508	0.0457805	0.375249
Zc3h15			DOWN				1	0.332356	-0.846784	-1.04403	-0.326994	-0.703245	-0.686642	0.705992	0.146429	0.0749262	0.701207	0.275206	0.236549
Zcchc18	DOWN	DOWN	DOWN	DOWN	DOWN	DOWN	6	-2.3489	-2.80463	-2.81561	-2.45372	-2.69284	-2.40342	0.000165348	1.82086e-06	2.60354e-06	0.000295669	2.84643e-05	7.11512e-05
Zcchc24				DOWN			1	-0.818226	-0.601133	-0.785507	-1.30018	-0.832272	-0.637399	0.161003	0.300519	0.175545	0.0622242	0.196377	0.269758
Zcchc4			DOWN		DOWN		2	-0.898861	-0.946936	-1.17763	-0.591633	-1.11335	-0.936563	0.126921	0.104753	0.0453707	0.431597	0.0837515	0.111871
Zfand2a	UP	UP	UP	UP	UP	UP	6	2.24724	1.45851	1.92723	1.54559	2.55384	2.33569	0.00084735	0.0138743	0.00181557	0.0136657	7.0061e-05	0.000193333
Zfand5					UP	UP	2	0.872084	0.528894	0.56113	0.931655	1.13593	1.11488	0.225619	0.377295	0.386214	0.125553	0.076543	0.0810563
Zfp110				DOWN			1	0.295449	-0.157135	0.215676	-1.23543	-0.804094	-0.408826	0.748832	0.778212	0.766683	0.0773672	0.211997	0.464112
Zfp146			DOWN				1	-0.310905	-0.484878	-1.26926	-0.816162	-0.583072	-0.477569	0.536996	0.402036	0.0313751	0.259249	0.365924	0.398764
Zfp260			DOWN	DOWN			2	-0.458827	-0.946426	-1.46728	-1.42941	-0.706891	-0.648583	0.397515	0.104939	0.013185	0.0392745	0.272717	0.261948
Zfp280d		DOWN					1	-0.101278	-1.02623	-0.642055	-0.69501	-0.325045	-0.441436	0.769337	0.0789515	0.263559	0.345276	0.615273	0.432395
Zfp358	DOWN	DOWN	DOWN	DOWN	DOWN		5	-1.04813	-0.97813	-1.30382	-1.3459	-1.34907	-0.847558	0.0789	0.0939002	0.0271565	0.0530821	0.0360765	0.148404
Zfp36	UP	UP	UP	UP	UP	UP	6	2.15251	1.22005	2.10635	2.2012	2.94762	2.2012	0.00142013	0.0397927	0.000640189	0.000534371	4.47806e-06	0.000449407
Zfp367			UP	UP	UP	UP	4	0.601941	0.45399	1.19361	1.27792	1.32775	1.16953	0.427157	0.449801	0.0561922	0.0395195	0.0384939	0.0667435
Zfp36l1						UP	1	-0.746569	0.199499	0.702642	0.458313	0.617408	1.08249	0.196729	0.746127	0.271376	0.417056	0.334927	0.0906545
Zfp36l2				DOWN			1	-0.694806	-0.868216	-0.815049	-1.33223	-0.590703	-0.229381	0.225932	0.136583	0.160522	0.0556906	0.359662	0.659644
Zfp37					DOWN		1	0.185027	-0.684445	-0.477587	-0.674323	-1.52844	-0.874834	0.881203	0.239304	0.397127	0.361606	0.0175446	0.13635
Zfp385a			DOWN	DOWN	DOWN	DOWN	4	-0.782561	-0.931136	-1.14813	-1.37374	-1.46875	-1.56279	0.178119	0.110618	0.0508713	0.0480862	0.0224751	0.00912427
Zfp518a	UP						1	1.3245	0.589006	0.485737	0.504671	0.372427	0.493066	0.0559943	0.32466	0.457993	0.377726	0.559912	0.462974
Zfp524			DOWN				1	-0.472286	-0.510441	-0.965021	-0.358336	-0.558802	-0.76488	0.386009	0.378112	0.0988134	0.666182	0.386291	0.189919
Zfp593		UP	UP		UP	UP	4	0.600426	1.62695	1.54989	0.977062	1.9548	1.91611	0.428522	0.00602826	0.0125273	0.109384	0.00232783	0.00231688
Zfp652					DOWN		1	-0.859022	-0.805953	-0.884702	-0.884702	-1.06582	-0.77253	0.142983	0.166676	0.128968	0.217772	0.0978516	0.185752
Zfp703	DOWN	DOWN	DOWN	DOWN	DOWN	DOWN	6	-1.64785	-1.1642	-1.56578	-1.24375	-1.47113	-1.50857	0.00727615	0.0464882	0.00826375	0.0752681	0.0222578	0.0117593
Zmym6nb	UP	UP		UP	UP	UP	5	1.60936	1.17929	1.03127	1.50763	1.40993	1.37375	0.018706	0.0469511	0.10062	0.0160321	0.0279914	0.0303685
Zwilch	UP	UP	UP	UP	UP	UP	6	2.42867	1.32796	1.30763	1.15355	1.18954	1.43298	0.000297986	0.0251559	0.0359458	0.0615524	0.0636632	0.0237299
Zwint					UP		1	0.815017	0.652993	0.805741	0.284536	1.06092	0.784003	0.261227	0.274159	0.204109	0.584336	0.0980472	0.22749
