# Supplementary material for: Histone acetyltransferase inhibition reverses opacity in rat galactose-induced cataract
Source: PLoS One. 2022 Nov 23;17(11):e0273868. doi: 10.1371/journal.pone.0273868 (PMC9683626; doi:10.1371/journal.pone.0273868)
Supplement: S2 Dataset — In each galactose sample, genes that correspond to the conditions are indicated by “●”. Thirteen columns on the right side show the signal value for each gene. This gene list does not show changes in expression levels, only the signal values themselves. (XLSX) [file pone.0273868.s011.xlsx]

## Sheet: Dataset S2
								Signal value
Gene	Day4_1	Day4_2	Day4_3	Day6_1	Day6_2	Day6_3	No.	ctrl	gal-Day4_1	gal-Day4_2	gal-Day4_3	gal-Day6_1	gal-Day6_2	gal-Day6_3	C646	CBP30	CPTH2	C646-CPTH2	CBP30-CPTH2	TH1834
A3galt2	●	●	●	●	●	●	6	5.24269	7.2183	7.09227	7.36886	7.4911	7.44969	7.86601	7.06703	6.93602	7.45205	6.25806	6.03647	6.02309
Abcb1a			●				1	3.16892	4.06821	4.06321	4.49557	4.08499	3.72351	3.39464	3.27602	3.78208	4.63394	5.72685	3.85334	3.36199
Abhd2			●			●	2	4.7472	5.46544	5.29713	5.85029	5.20008	5.25838	5.90143	5.45261	5.68195	5.71006	5.39016	5.50225	4.66439
Acox3			●		●	●	3	4.99648	5.85012	5.6251	6.08156	5.76515	6.25466	6.11225	5.45215	5.49347	5.49696	5.07354	5.07598	5.46656
Acta1		●	●	●	●	●	5	4.32305	5.21198	6.5341	6.23689	6.17571	6.76518	7.80635	7.07422	4.80874	7.78626	6.07934	3.9564	4.74384
Acta2		●	●	●	●	●	5	4.84809	5.74561	7.05352	6.82341	6.37474	7.20418	8.03948	7.81734	5.28942	7.61798	5.43418	4.86624	5.47172
Actn1		●			●	●	3	5.37281	6.22083	6.78296	6.39503	6.50533	6.83462	7.01639	6.42893	5.94342	7.07355	6.16577	6.2208	5.96993
Adam1a		●	●				2	3.72922	3.98396	5.06472	5.15447	3.49339	4.49868	4.6118	4.4177	4.13739	4.17028	4.13746	4.43796	3.62607
Agtrap				●		●	2	3.6912	4.36983	4.1664	4.58689	4.89538	4.60771	4.79004	4.53271	4.93688	4.73478	5.53071	4.39182	3.76637
Ahcy					●		1	5.55945	5.63479	6.24056	5.84753	5.24986	6.82466	6.1051	6.62965	6.03652	6.35037	6.14766	6.11993	6.19291
Aif1l	●	●	●	●	●	●	6	3.86523	5.56468	5.26069	5.34712	5.43164	5.45201	5.93105	5.63211	4.49135	5.62229	4.8971	4.13811	4.58603
Alkbh5				●			1	6.56969	7.04243	6.99985	7.11299	7.64397	7.41161	7.41895	6.67776	7.36899	6.93046	7.2062	7.69308	6.60998
Ang		●					1	4.42812	4.85328	5.62175	4.5323	4.93197	5.24563	5.34765	4.63077	4.85328	5.10657	4.87203	4.21107	4.85328
Angptl4					●	●	2	4.74832	5.14293	5.54989	5.97038	5.75502	6.71026	7.14636	6.15053	5.13831	6.76095	5.34414	5.53671	6.63018
Ankrd1				●	●		2	3.47586	3.57955	3.56314	4.35356	5.73961	4.75878	4.30191	4.77052	4.59031	7.80527	7.12701	4.64113	2.56752
Anxa11	●						1	4.87815	6.17205	5.65434	5.4629	5.36803	5.67632	5.41767	5.72031	5.76374	5.85602	6.20165	5.88332	5.31978
Anxa2			●			●	2	8.44714	8.69452	9.36431	9.4891	9.05194	9.4493	9.80413	9.37578	8.10631	9.36262	9.08558	8.79927	8.64587
Arid5b	●						1	4.84599	6.07182	4.89054	5.13131	5.42826	5.27408	5.30152	5.18844	4.96765	5.16158	4.76487	4.56996	5.39338
Arl6ip5					●		1	4.94349	6.12949	5.98007	6.15861	6.39032	6.38202	5.94466	6.04208	6.09264	6.02174	6.40151	6.70447	5.67891
Arrdc3	●	●	●	●	●	●	6	5.01577	9.56653	8.89237	8.7584	8.38094	8.82267	8.69909	8.61179	8.68009	8.06633	7.79482	8.60604	7.52608
Asl	●		●				2	4.91261	6.50225	5.7818	6.08383	5.86803	5.88766	5.90957	5.51134	5.7836	5.77925	6.53595	5.08539	5.27762
Asmtl				●			1	4.3892	4.56528	4.63227	4.91981	5.41678	4.82394	4.62651	4.67281	4.54733	5.00797	4.89517	4.73232	4.58371
Atf3				●	●		2	3.82054	7.11248	6.5124	7.1876	7.34211	7.27782	6.96296	6.96534	6.94767	7.38943	7.59316	7.60722	6.60642
Atp5hl1					●		1	5.00259	5.75181	6.00682	5.84797	6.20251	6.58004	5.9334	5.53163	6.38314	5.5121	5.77465	5.74566	5.54342
Atp5l		●		●	●		3	7.16794	7.99418	8.24416	7.72283	8.48871	8.52232	7.59651	7.66794	7.01616	7.53001	7.37271	7.4038	7.70532
Atp6v0d2	●						1	2.75625	4.20609	2.5891	3.15614	3.15614	2.99991	2.41299	3.37618	2.87906	4.18551	5.127	3.03618	2.57037
Aurkb		●	●	●	●		4	3.94184	4.2309	5.15251	5.16458	5.1232	5.45634	4.95414	4.91503	4.34699	5.4852	4.13746	3.78277	4.89399
Avpi1					●		1	5.66613	6.14554	5.98709	6.39023	6.49906	7.16172	6.24679	6.61105	5.71067	6.39522	6.5217	6.17444	6.30365
B2m		●	●		●	●	4	8.65058	8.70757	9.94931	10.4869	9.68953	9.81834	9.95904	9.89488	9.06306	9.90185	9.31798	9.00262	9.91557
B3galnt1					●		1	4.02241	5.19686	5.1871	5.23137	5.05174	5.49561	5.31342	4.85911	4.60856	4.99238	5.73482	5.16849	4.68517
Bahd1				●			1	4.42765	5.02574	4.63961	5.14805	5.59472	4.57797	4.90873	4.98243	5.21654	5.08737	5.1124	5.00733	4.73674
Bcl2l1	●						1	3.42465	5.17859	3.90192	4.29937	4.32401	4.64757	4.38203	4.45559	4.41704	4.45533	4.47221	3.92354	4.77317
Bex4	●			●			2	5.01834	7.14525	5.92477	5.94309	6.68856	5.96021	6.10333	5.48895	5.25815	6.10109	5.98378	5.61077	5.94309
Blvrb		●		●	●		3	4.96771	5.63298	6.13679	5.34046	6.06579	6.27784	5.48363	5.83768	5.24041	5.46485	6.19481	5.14153	5.46141
Bmp1		●	●		●	●	4	4.47151	5.14944	5.64779	5.61093	4.92919	5.96308	5.73234	5.33753	6.27255	5.33753	5.33753	5.19405	4.69629
Bmp6			●			●	2	3.62698	4.77727	4.54145	4.8668	4.4601	4.19558	4.79719	4.96834	4.68043	5.53652	4.60771	3.59996	4.48257
Bop1					●		1	4.08611	4.61654	4.63953	4.53601	4.58203	5.14923	4.5441	4.86736	4.91712	4.90268	4.97907	5.03849	4.4822
Cald1						●	1	6.689	6.81287	7.56207	7.61214	7.11876	7.49164	7.74988	7.11994	6.92536	7.11876	6.65127	6.93208	7.09866
Camlg		●					1	5.94081	6.80484	7.11931	6.8434	6.05041	6.74311	6.48176	6.58922	6.08682	6.83508	6.00143	5.76981	6.47369
Capg				●			1	4.5418	4.9504	5.09613	5.3956	5.95156	5.36966	5.09678	5.68454	5.3664	6.00781	6.21457	5.06759	4.42871
Capn1						●	1	4.61982	5.12221	5.12221	5.12788	5.00144	5.365	5.69411	5.3024	5.37844	5.05461	4.76561	4.82464	4.79813
Casp6	●	●	●	●	●		5	2.90891	5.03957	5.06019	4.41198	4.48841	4.4642	4.27218	4.47844	4.11481	4.35199	4.62119	4.41198	3.65908
Cbfb				●			1	4.37012	4.91739	4.84286	4.94302	5.41152	4.78508	5.01944	4.64556	4.23976	4.85789	4.4476	5.10721	4.75176
Ccdc77	●						1	4.97994	6.35435	5.14066	5.04458	4.66374	4.23743	4.97456	5.43929	4.78195	6.30415	5.86709	5.36052	4.41496
Ccdc86					●		1	4.82738	6.30589	5.70484	5.65895	6.17368	6.91495	6.11512	6.37898	6.08711	6.81494	6.65784	6.37414	6.19869
Ccdc97		●					1	5.02763	5.58036	6.0714	5.92618	5.29083	5.93935	5.78695	6.01988	6.38614	5.75576	5.76806	5.78695	5.22775
Ccl2		●	●	●	●	●	5	5.40807	6.13924	6.94823	7.23794	7.0412	7.70141	6.71903	6.18914	6.1596	5.65915	4.14187	5.07831	6.9073
Ccng2						●	1	5.04089	5.58817	5.39848	5.51044	5.39848	5.47621	6.10982	5.68864	5.06982	5.64336	5.40334	5.39848	4.73162
Ccrn4l				●			1	4.23909	5.17402	5.09717	5.45127	5.74201	5.23601	5.52618	5.31068	5.0365	5.79405	6.13671	4.88153	4.97703
Cd151		●	●		●	●	4	6.95019	7.92425	8.96301	8.89975	8.30044	9.17084	9.33401	9.10679	9.53937	8.77138	8.24133	8.77138	8.11922
Cd55					●		1	5.6709	5.63085	4.00063	6.02812	6.49701	7.98539	6.01576	7.2746	4.6837	6.00363	5.37124	5.67197	7.76349
Cd81		●	●		●	●	4	9.07538	8.95774	10.2654	10.3037	9.35886	10.8271	10.7363	10.7193	10.5043	10.285	9.15979	10.1143	11.1457
Cdc42se1	●	●	●	●	●	●	6	3.67647	5.05416	4.97558	4.71718	5.17625	4.81541	4.83248	5.4634	5.01646	5.03952	4.81408	5.30617	3.92725
Cep57						●	1	4.53742	5.3662	5.50353	5.3959	4.48778	4.93025	5.64461	5.11281	5.12169	5.2577	4.44938	5.6494	5.36349
Chchd2				●			1	6.70553	7.42484	6.5123	7.36886	7.88002	7.65197	7.10921	6.82923	6.24467	6.84414	6.97001	6.42079	6.55294
Cir1	●						1	4.7842	6.16017	5.10846	4.90036	5.05241	5.18144	5.01524	5.29301	4.97147	5.30177	5.44542	5.1053	5.06368
Clic1				●			1	6.23571	7.16172	6.86396	6.68604	7.24344	7.13069	6.69343	6.70116	6.12889	6.77402	6.27949	5.77999	6.57863
Clic4		●	●	●		●	4	5.31828	6.2288	6.56793	7.02751	6.8237	6.30752	6.44142	6.22037	6.69169	6.78726	6.24563	6.3932	5.69663
Cln8		●					1	4.34372	5.44356	5.41888	5.11372	4.38738	5.12617	5.21793	5.04316	4.99504	5.04646	4.91682	5.04316	4.54972
Cmpk2		●	●	●			3	3.79152	4.53629	5.01646	5.43145	4.86083	4.24874	4.49952	4.33886	4.46272	4.45912	4.57431	4.26119	3.91501
Cnrip1	●	●					2	4.01245	5.83445	5.37042	4.59319	4.45965	4.61737	4.66646	4.71839	4.25392	4.63428	4.78786	4.26446	4.68489
Crcp		●					1	6.62671	7.55928	7.81536	7.41733	7.03727	7.3143	7.32414	7.12589	6.83187	7.16493	7.20419	7.02157	6.79351
Creb3			●		●	●	3	5.64814	7.03129	6.91147	6.99635	6.85777	6.93022	6.9844	6.77536	6.65928	7.16843	6.87203	6.99895	6.2555
Creb3l2	●					●	2	6.13519	7.39134	6.55266	6.62105	6.53644	6.6065	7.26681	6.58229	6.6065	7.17974	5.67901	6.52038	6.04233
Creb5						●	1	3.95432	4.61535	4.76851	4.61535	4.3394	4.49683	5.07361	4.62178	4.49913	5.0278	4.79032	4.25248	4.74315
Cript	●						1	6.30475	7.52322	6.85156	6.84267	6.76046	7.03831	6.74951	6.84854	5.91673	6.66013	6.5906	6.78072	6.89798
Crygf				●			1	10.2792	10.1465	11.167	10.9041	11.3974	10.7838	10.9837	10.459	10.8889	9.77667	10.5205	10.0429	10.6627
Csrp1		●	●	●	●	●	5	5.48885	6.94261	6.96921	7.30675	7.12872	7.40994	7.54964	7.36844	6.85102	7.59726	7.16771	6.16244	6.25738
Cstb				●			1	7.09408	8.13022	7.5739	7.66695	8.63862	7.6949	7.5487	7.90029	7.59415	8.24595	8.28461	7.29994	7.70939
Ctnna1						●	1	6.41789	7.12848	7.47955	7.39254	7.15513	7.23663	7.58547	7.1647	7.50189	7.39982	7.33997	7.60968	6.85646
Ctnnb1						●	1	7.26867	7.46671	7.65038	7.84606	7.64871	7.86708	8.37306	7.68064	8.00574	7.66342	7.28652	8.41768	7.65295
Cyb561d2	●						1	4.33529	5.52014	5.08478	5.15786	5.14889	4.89357	5.07584	4.32665	4.85328	4.85328	4.48268	4.29276	4.85328
Cyb5a	●						1	4.83305	6.20514	5.07808	5.16066	5.66034	4.88373	5.59026	4.78682	4.6027	5.26763	5.09181	4.73292	4.74571
Cyb5r1						●	1	7.008	8.01079	7.46484	7.85907	7.37327	7.96237	8.07737	7.76384	7.21041	7.57293	7.20647	7.06913	7.76335
Cym			●				1	4.0982	3.69512	5.22713	5.47675	4.45112	5.2682	4.37391	4.63961	4.67091	5.68569	6.81685	4.68059	6.03418
Cyr61				●			1	4.15101	4.43796	4.42344	4.52941	5.25705	4.39641	4.91712	4.43796	4.35998	4.99666	4.89483	4.14638	3.82338
Dctd						●	1	3.99841	4.45295	4.78714	4.72138	4.30616	4.62668	5.22073	4.12793	4.05118	4.74388	4.19236	3.98447	3.90602
Ddit3	●	●	●				3	9.21743	10.6	10.4852	10.4957	10.0346	9.28612	9.96767	10.2486	9.5682	10.5419	10.8987	10.2027	8.98058
Dpysl5	●					●	2	4.07912	5.71806	5.17539	5.33534	5.36149	4.69675	5.52775	5.25725	5.3899	5.2523	5.0905	5.33305	4.79213
Dse		●					1	4.06071	5.02871	5.3213	5.11176	5.03863	4.81831	4.91458	4.90597	4.68184	4.81831	4.34344	4.81831	4.78167
Dus2	●	●	●			●	4	4.49579	6.12808	5.88269	5.72688	5.0136	5.4913	5.71016	5.64009	5.56103	6.05051	5.8564	5.42256	4.80047
Ecel1	●			●			2	3.18379	5.16184	3.73718	4.08667	4.6053	3.54612	3.99218	3.81912	3.38499	3.73683	4.11896	3.05996	3.34868
Efemp2						●	1	5.20565	6.12816	5.90673	6.28442	6.24058	6.23337	6.61024	6.49942	5.39723	6.0781	6.14391	5.81784	5.70226
Eif1ad		●					1	5.5422	6.33895	6.57497	6.31261	6.0744	6.01244	5.8211	6.35995	5.73684	6.38803	5.74437	5.64661	5.74477
Eif6					●		1	6.61388	7.13479	7.20576	7.1634	7.08822	7.87143	7.5806	7.16807	7.25052	7.38709	7.60224	6.89202	6.97666
Elovl6		●					1	6.3096	6.6923	7.29189	7.29285	5.99698	7.22806	7.31232	7.07445	7.03474	6.60281	5.9415	6.60799	7.26253
Emd	●				●	●	3	4.59009	6.31016	5.69633	5.74237	5.52298	6.02373	5.86412	5.81319	5.85173	6.21991	5.92413	5.06336	5.58605
Emp1					●		1	5.44109	5.63351	4.06228	5.67845	6.41774	6.93328	5.10509	5.92158	4.53166	5.4826	4.3078	5.3339	6.79976
Eno1					●		1	4.21472	4.3814	4.62947	4.62947	4.34787	5.34557	5.13879	4.72907	4.81831	4.57464	4.2588	4.67362	4.31686
Erlin2			●				1	5.20878	6.00603	6.03884	6.59178	5.31383	5.88635	5.85946	5.85563	6.26213	5.85946	5.71813	6.32316	5.30038
Esyt1						●	1	4.61321	5.21058	4.91041	5.31456	5.30568	5.14074	5.74687	5.22885	5.07718	5.18002	5.34485	5.14074	4.30899
Ethe1		●	●			●	3	4.63982	5.76939	6.12207	6.27022	5.61497	5.05774	6.0263	6.25536	5.65284	6.40815	6.32728	4.93692	4.5713
Fabp3				●			1	3.48084	4.59121	3.94936	3.74397	4.65027	3.52751	3.93872	4.01104	3.6019	4.82001	5.22667	3.41906	3.40567
Fam110a					●		1	3.79961	4.19956	4.91712	5.03392	4.91712	5.51935	4.72376	5.24256	5.15712	5.11281	5.25257	4.5148	4.80364
Fam174a				●			1	5.15675	5.73452	5.60966	5.71626	6.47311	5.60966	5.48546	5.41532	5.09523	6.02106	5.75094	5.47766	6.02914
Fam216a	●	●		●			3	4.98187	6.37774	6.39638	5.92422	6.19963	5.87482	5.85146	5.99747	5.1871	6.06468	6.03407	5.8741	5.38632
Fancl	●						1	4.46344	5.61862	4.1707	4.6405	4.56006	4.49545	4.47794	5.11617	4.76521	5.13228	4.97656	4.68311	4.38316
Fbxw8				●			1	4.57515	5.51058	5.34675	5.3284	5.65272	5.31498	5.29016	5.23575	5.916	5.48316	5.24752	5.46601	4.83454
Fcf1	●			●			2	5.5468	6.86435	6.18796	6.13997	6.72612	6.15799	6.111	6.68951	5.78264	6.86615	6.43526	5.64764	6.24057
Flnc		●	●	●			3	5.88054	6.91152	7.86947	8.4937	8.23293	6.79046	6.91782	6.74597	7.76091	8.32203	7.9811	7.12595	6.64142
Fosl1					●		1	4.36831	4.75285	4.6143	5.12301	5.18964	5.64036	5.3232	5.66757	5.19706	5.88021	6.18737	4.18907	5.55517
Fpgs						●	1	4.79272	5.45381	5.45381	5.57215	5.45381	5.70662	6.06076	5.67385	5.40028	6.00027	5.19212	5.02376	5.12252
Fus	●		●	●		●	4	5.46849	6.94338	6.75807	6.84567	6.83528	6.66277	6.81413	6.33486	6.94049	6.03898	6.23549	6.72045	6.07502
Fv1				●			1	6.12386	6.72241	6.20606	6.365	7.22949	6.14091	6.63709	5.84326	6.64717	6.22498	6.30757	5.65071	5.60724
Gaa						●	1	6.90646	7.25089	7.69725	7.91048	6.98729	7.22814	7.98649	7.75035	7.83057	7.99218	8.13558	8.14349	7.26969
Gadd45g	●	●	●	●	●	●	6	4.44018	6.22904	6.25074	7.06276	6.91709	6.19515	7.13478	5.95501	5.62217	6.86638	6.04564	5.73001	5.0324
Gas2l3						●	1	2.97405	3.2144	3.81474	3.9066	3.4205	3.00212	4.07956	3.23087	3.84485	5.17169	5.81824	4.46504	3.09835
Gbp2			●		●		2	4.65608	4.77492	5.46958	6.34228	5.29725	5.78582	5.46865	5.018	5.00268	5.02069	4.3468	4.61156	4.48195
Gbp5			●		●		2	4.50478	4.39018	5.35237	6.2031	4.76216	5.87598	5.17231	4.79881	4.86856	5.06277	3.59966	4.29595	4.13427
Gde1					●		1	5.21273	6.06506	6.23906	6.00518	6.22274	6.6985	6.39861	6.59724	6.04663	6.8269	7.26662	6.51765	6.06127
Gdf15			●				1	5.71033	8.24368	8.40272	9.02794	8.35019	8.2918	8.62311	9.8988	8.45644	10.7358	11.3623	8.20803	8.85118
Gpcpd1	●						1	3.43922	5.13513	4.12152	4.40691	4.38016	4.32416	4.48937	4.88368	4.45085	4.61662	4.43344	4.3572	4.18545
Gpnmb	●						1	5.2212	6.74532	5.34085	6.18561	5.5195	5.36824	5.16239	4.59021	5.93906	6.32992	7.86746	5.98873	5.52615
Gpr160	●	●	●	●	●	●	6	3.98299	5.54239	5.62464	5.24028	5.07361	5.32374	5.09826	5.20853	4.93907	4.79343	3.9648	4.37025	5.06368
Gpr19	●	●	●	●			4	4.06459	5.64067	5.45442	5.20157	5.25804	5.03926	5.10913	5.159	5.01871	5.71059	5.2594	4.25248	4.98043
Gstp1					●		1	5.87379	6.15701	6.66473	6.83492	5.95756	6.95296	6.5605	8.15161	7.10165	6.78697	7.16512	6.1381	6.30471
Gtf2a1	●						1	6.19788	7.46345	6.5858	6.8673	6.87939	6.73767	6.63807	6.64704	6.45066	6.80935	6.82961	7.31723	6.18595
Gtf2f1	●	●					2	5.70157	7.68396	7.34787	6.95977	6.767	6.84801	6.87211	6.89849	6.72856	7.2752	7.71996	6.69007	6.40086
Gtf2h4		●	●		●	●	4	3.44596	5.08641	5.47576	5.52531	5.10953	5.48111	5.72921	5.38319	5.18671	5.10974	4.81989	5.0764	4.64595
Gtpbp2		●					1	5.57434	5.96591	6.55508	6.26213	5.21775	5.46498	5.53816	5.21502	5.39632	5.70802	5.6365	5.55399	5.43845
Gys1						●	1	4.38246	3.95672	4.05227	4.79913	4.68789	5.17147	5.57408	5.62775	4.83618	5.42433	4.90936	4.72629	4.55789
H2afx					●		1	5.19625	6.12121	6.11659	6.00931	6.20666	6.60765	6.2505	6.5484	6.4371	6.35281	5.63565	6.35963	6.20432
H3f3b		●			●		2	8.89146	11.3598	11.5659	11.4438	11.1931	11.5153	11.3181	11.0252	10.8665	11.1686	10.5126	10.9462	10.9745
Hars2		●					1	5.29563	6.07243	6.3226	5.75351	6.16461	5.57654	5.84713	6.04711	5.82434	6.11348	6.22946	6.27713	5.39661
Haus2 // LOC100911033 // LOC100912076	●						1	3.70296	5.62069	4.30533	3.98609	4.0442	4.46647	3.99435	4.81921	4.6201	5.18823	4.33088	4.44269	5.0433
Hax1	●						1	5.63773	6.85048	6.09364	5.87339	6.04204	5.74055	5.68334	6.2865	5.97623	6.3214	6.06253	5.66714	5.90777
Hebp2	●	●	●	●	●		5	4.41814	6.43011	5.94258	5.66096	5.98652	5.97656	5.4716	5.68287	5.22312	5.4716	5.07361	4.59476	4.68898
Hist1h2ai		●		●	●		3	6.9823	6.94719	8.24676	7.50495	8.24286	9.22222	7.91751	6.73961	6.94627	6.77298	5.52921	6.55007	7.26171
Hist1h2bcl1					●		1	5.83158	6.57723	6.68488	6.4399	6.4473	7.10258	6.15709	6.11259	5.66385	5.91106	5.32338	5.93405	6.02547
Hist1h2bf		●		●	●		3	5.5076	6.15074	6.66045	6.03985	6.88381	7.13832	6.4044	5.6039	6.0322	5.19791	5.41211	5.84969	5.86955
Hist1h2bk		●					1	8.01861	8.60966	9.13797	8.61521	8.46314	8.92277	8.32389	8.03653	8.43254	7.77163	7.26662	7.92234	8.19883
Hist1h3a					●		1	5.6188	5.76961	6.28537	6.16773	6.17359	6.76708	6.22653	5.5103	5.34543	5.50531	5.03792	5.48099	5.55513
Hist1h4a				●			1	7.71162	7.82654	8.14765	7.82662	8.7182	8.60883	7.88296	7.86432	7.58186	7.64045	6.96473	7.09127	7.7378
Hist1h4b				●	●		2	8.12013	8.66163	9.06096	8.69812	9.22498	9.21854	8.55336	8.51075	8.7707	8.28194	7.57855	8.84776	8.75201
Hist2h2ab	●			●	●		3	4.27852	5.95423	4.59702	5.27008	5.85963	5.43669	4.4886	4.88368	3.91677	5.848	5.46046	3.87403	4.24248
Hist2h2bb	●	●			●		3	6.30839	7.46783	7.40623	7.04685	7.26346	7.43245	6.96558	7.13006	8.06143	6.61023	6.34655	7.34149	6.96285
Hist2h2be	●	●	●	●	●	●	6	4.09142	6.06482	5.88197	5.68006	5.91887	6.85009	5.82148	5.14277	6.48281	5.40682	3.43441	6.39063	5.09237
Hist2h3c2		●	●		●	●	4	8.48348	8.80277	9.76609	9.56336	9.369	9.88069	9.57767	8.86358	8.71264	8.64884	7.89924	8.2234	9.01919
Hist3h2a	●	●	●	●	●	●	6	6.06804	8.62057	7.9238	7.4729	7.79333	8.58247	8.1279	7.16561	7.74102	7.18827	6.30627	7.4731	7.47652
Hmgb2	●	●	●	●	●	●	6	5.0733	8.17029	8.06284	7.92043	7.68777	7.80534	7.9606	7.73519	7.71009	7.90186	7.64748	7.27775	6.5202
Hmgcl	●						1	4.7567	6.41843	5.73579	5.53379	5.58646	5.65567	5.68233	5.48635	5.97694	5.77618	5.96097	5.76605	5.51521
Hmgcr			●			●	2	5.01138	4.92255	5.84823	6.08115	5.78196	5.46855	6.36329	5.78441	5.53966	5.89739	5.6111	6.03988	5.17319
Hmgcs1				●		●	2	5.67748	6.60495	6.88257	6.742	7.08953	6.72253	7.5892	6.60712	6.81325	7.2596	6.2703	6.6971	6.18647
Hmgn2		●	●	●	●	●	5	7.52722	8.73242	9.33786	9.52181	9.2366	9.49865	9.13568	8.78387	8.67915	8.82135	8.06551	8.82219	8.70148
Hmgn2 // LOC100360316	●	●	●	●	●		5	7.50751	9.47187	9.24142	9.13387	9.09549	8.93064	8.81874	8.53108	8.99075	8.94109	8.13746	8.92032	8.27196
Hmx1		●			●		2	5.54624	5.88075	6.53839	6.3378	6.25955	6.64604	6.11392	5.97896	5.9692	5.69869	5.1166	6.01261	5.98471
Hspa1b				●	●	●	3	2.96966	3.94936	3.46176	3.80699	4.47268	4.53076	4.21688	3.74988	4.48901	3.52807	5.02461	4.81831	3.28174
Hspa5		●	●				2	8.4591	9.57762	9.97263	10.3071	9.58041	9.55533	9.41153	10.0063	10.292	10.9491	10.9122	10.2252	9.06082
Hspb8				●	●		2	3.60882	4.81244	5.55106	6.14406	6.8443	6.88357	5.92815	6.60804	6.74946	6.92128	6.84705	6.11255	5.89718
Htatip2		●			●		2	3.29556	4.04317	5.02086	4.43689	4.5678	5.06778	4.60737	5.3488	3.87269	5.01122	4.8781	4.18375	4.16003
Hypk				●			1	5.27516	5.78081	6.23881	5.97126	6.71963	5.98619	5.94244	6.04385	5.40116	6.30255	6.03991	5.99053	5.9486
Ica1	●						1	4.13226	5.54215	5.00175	4.69825	5.00175	4.99264	4.85206	5.01989	4.48198	5.49174	5.41771	4.36577	4.22818
Icam1			●	●		●	3	4.78447	5.61418	5.60883	6.66342	6.06932	5.44682	6.42518	5.39343	5.99211	6.05885	5.29073	4.80089	5.32729
Ifi27		●	●				2	6.95395	6.35089	7.9694	9.67189	7.64543	6.93855	6.94119	6.7192	5.4472	6.55569	7.25505	6.26488	6.32915
Ifi27l2b		●	●	●			3	5.86709	6.52464	7.06517	6.90408	7.15344	6.26132	6.33036	6.35943	5.87004	6.80184	6.72885	5.28099	6.17889
Ifi44			●				1	4.37624	3.42995	4.44851	5.76839	3.78854	4.06752	4.0851	4.16595	3.83824	4.0851	3.7745	4.00461	4.01074
Ift22	●						1	4.04861	5.44448	4.77032	4.85963	4.85963	5.03022	4.98645	5.06002	4.6114	5.23691	5.22421	4.48276	4.85963
Igf2bp1	●						1	5.34845	6.90018	5.84494	5.57523	5.91904	5.56114	5.57283	4.88384	5.46049	5.11686	7.01842	4.7112	5.554
Ints12	●						1	4.83729	6.15059	5.96047	5.79972	5.89731	5.46049	5.58088	6.00401	5.42239	6.46351	6.94469	5.78378	5.31563
Irgm			●				1	4.30317	3.95532	4.63841	5.46657	4.11841	4.33928	4.68986	4.16905	4.21598	4.50914	3.68677	4.08817	4.70158
Itpa				●	●		2	6.25042	7.36687	7.41231	7.40553	7.59714	7.51667	7.38348	7.05522	6.88364	7.07031	6.75092	6.76897	6.7948
Kdelr3	●						1	4.94659	6.14752	4.657	4.57931	5.68614	5.42201	5.28276	5.75393	5.51333	5.82833	5.14386	5.5955	5.83997
Klf10					●		1	5.55104	5.57602	6.30208	6.08731	5.69476	6.62097	6.17375	5.96324	5.99961	5.94262	5.6885	5.67672	6.38072
Klf6	●		●				2	5.74271	6.98801	6.22599	6.77585	6.3575	6.39605	6.25713	6.25776	6.31536	5.6937	6.25776	5.95833	6.99533
Krtap12-2		●					1	6.88658	6.368	8.03529	7.55043	6.89191	7.04901	7.4287	6.69834	6.27659	6.31684	6.323	6.65988	6.71154
Lama5						●	1	5.40655	5.34493	6.1059	6.27914	5.92297	5.93314	6.59829	5.61706	6.41563	5.92297	5.92297	6.26952	5.3488
Lcn2	●		●		●		3	5.25748	8.38325	4.42839	9.97058	5.24818	9.16698	4.77371	4.27741	4.07078	5.24818	5.28152	3.86555	9.04098
Ldlr			●			●	2	4.31723	4.65166	5.21292	5.43476	5.21292	5.14791	5.82624	4.73468	5.61193	5.63977	5.88064	5.0177	4.52162
Lgals3bp			●				1	6.23148	4.78817	7.19222	8.02606	5.00223	6.07186	5.78965	6.17526	6.42073	6.40027	4.86168	5.3491	5.6341
Lif	●		●	●		●	4	4.02735	5.36874	5.02384	5.57688	6.24135	4.67114	5.17607	4.74591	4.55344	5.70821	5.7253	4.25844	4.67796
Litaf			●				1	6.22775	7.23577	6.93163	7.26925	7.04856	7.02269	7.12028	7.08159	7.30694	7.89714	7.52328	6.84136	6.39488
Lman2		●					1	6.33474	7.09757	7.36672	7.12863	6.69819	6.98826	6.86003	6.63086	6.70256	6.87064	6.70266	6.5088	6.27317
Lmna				●	●	●	3	5.30352	6.55289	6.4109	6.64701	6.92132	7.0683	6.91207	6.56786	6.54488	6.74722	6.91219	6.60728	5.96851
LOC100359744 // Rps27l2				●			1	4.97676	5.397	5.02653	5.1925	6.16926	5.20244	4.77865	4.93739	4.91473	4.51367	4.7295	4.7769	4.94535
LOC100362827	●	●	●	●	●	●	6	5.88168	7.42428	7.2652	7.24256	7.22632	7.21583	6.97735	6.55749	6.74951	6.82989	6.33957	6.57662	6.20818
LOC100911253	●	●	●	●		●	5	4.59404	7.30317	6.16283	6.82619	5.85472	5.64778	5.88598	5.41532	5.6815	5.98315	5.58652	5.62614	5.04649
LOC100912517				●			1	5.78958	6.90056	6.5726	6.51257	6.7975	6.48599	6.65054	5.94624	6.60649	6.52568	7.26467	6.73516	5.40338
LOC100912790	●		●	●			3	4.49133	7.1775	5.30752	5.88598	6.75922	5.358	4.78366	5.39278	6.06597	6.65447	6.94241	6.50752	4.77629
LOC102546376					●		1	4.58179	4.0889	4.45035	5.20087	5.57097	6.72544	4.42478	5.53389	4.43952	4.60269	5.7405	3.96609	4.93957
LOC102547212					●		1	4.0717	3.78598	4.01804	4.74486	4.92364	5.91085	3.86989	4.92936	4.10251	4.35132	5.42665	3.7732	4.56106
LOC102547643		●	●	●	●	●	5	3.18973	4.56416	6.21492	6.55328	5.27333	6.15491	6.56649	4.55366	5.83365	4.62224	4.65664	5.92747	4.32937
LOC102549465					●		1	4.58828	4.31748	4.48	5.03565	5.49788	6.54329	4.15196	5.65008	4.56648	4.44592	5.73616	3.64368	5.19292
LOC102553292		●	●			●	3	3.45383	3.68953	5.04318	4.52295	3.83461	4.50741	4.51551	3.73102	4.48751	3.61294	3.77923	3.49632	3.23141
LOC102554302						●	1	6.52381	7.39248	7.53442	7.26034	6.69158	7.58371	7.88729	7.93427	7.21515	7.68984	7.32799	7.0886	7.73762
LOC102554581					●		1	3.43634	3.33414	3.40917	3.48621	3.7717	5.00895	3.4374	4.34518	3.28974	3.49757	4.39522	3.41444	3.65628
LOC102555379				●	●		2	4.20986	4.17225	4.03702	4.45775	5.4389	5.65246	4.24287	5.27612	4.15287	4.33031	5.3757	3.79939	4.80396
LOC102557262					●		1	2.08443	2.31071	2.33127	2.07671	2.34925	4.26305	2.27593	3.36201	2.58787	4.36825	2.83779	5.68636	3.84029
LOC102557499				●	●		2	4.79315	4.15897	4.55652	5.16514	5.88335	7.0018	4.35699	5.88526	4.43066	4.63922	5.9624	4.14042	5.22429
LOC302022	●	●		●		●	4	4.45912	5.82604	5.62897	5.42603	5.87355	5.23071	5.7888	5.37507	5.53896	5.9274	6.03868	5.81104	4.77596
LOC500028	●						1	5.25391	6.67535	5.21893	5.66785	5.51792	5.44997	5.43177	5.30626	5.42898	6.25022	5.98297	5.75312	5.90519
LOC680385	●						1	4.43418	5.81091	4.89339	4.69197	5.3313	4.91203	5.00356	4.15181	4.28624	5.2787	5.33736	4.31276	4.89055
LOC681100	●						1	6.24239	7.93066	7.43577	7.68478	7.05966	7.52983	7.78774	7.2201	7.33101	7.2695	6.91877	7.13619	7.27282
LOC684797				●	●		2	6.79405	7.25399	7.26157	6.94896	8.37256	8.13546	7.18802	6.77985	6.7005	6.86606	5.84241	6.07529	7.31854
LOC684828					●		1	5.79808	5.05667	5.89719	5.27546	5.57963	6.8775	5.79256	5.71822	5.2093	5.04183	4.66703	5.37306	6.042
LOC687029				●			1	7.23254	7.78381	7.76476	7.73437	8.25622	7.63804	7.47416	7.51676	6.90705	7.53327	7.13463	7.51257	7.13576
LOC688963	●						1	6.12558	7.31981	5.89155	6.33126	7.09622	6.15102	5.84517	6.36166	5.20155	6.90869	6.3274	5.71741	6.33971
LOC691173						●	1	3.7899	3.87261	4.05326	4.45685	4.19932	4.71072	5.43642	4.11624	4.01215	4.25021	3.60575	4.52863	5.12526
Lonrf2	●						1	4.10348	5.36911	4.75616	4.65612	4.89359	4.65612	5.09489	4.51401	4.65612	4.6445	4.27611	4.35021	4.54927
Lrrc8b			●				1	3.6203	4.76179	4.43419	4.93107	4.60451	4.56517	4.76179	4.88368	4.99547	5.59529	4.93014	4.99204	4.0891
Lrrc8d						●	1	4.31867	5.09743	5.28341	5.173	5.173	5.25853	5.45146	5.173	5.21994	5.26469	5.53563	4.80953	4.29436
Lsm8				●			1	4.02362	4.57126	4.7573	4.47098	5.43767	4.59973	4.64218	4.66199	4.41159	4.57126	4.60362	4.50303	4.40026
Ly6g6c					●		1	3.49303	4.40462	4.40462	3.54529	4.40462	6.16276	4.31453	5.47073	6.78818	5.3689	4.08908	5.17829	7.00183
Mad2l2	●						1	4.01305	5.49095	4.63841	4.75577	4.75577	4.72568	4.97751	4.79173	4.26254	5.17125	4.91479	4.75577	4.03386
Mafg		●					1	4.56833	5.19768	5.64912	5.19325	4.88472	4.96067	5.25616	5.01989	5.67164	5.21793	5.41745	5.13773	4.90196
Magoh				●			1	5.01798	6.12758	6.02748	5.90169	7.37205	6.44619	6.321	6.79984	5.12038	6.99755	6.3478	6.12432	7.5473
Map1b			●				1	5.42034	5.96023	6.35027	6.57734	5.80995	5.60018	6.08144	6.06951	6.10631	6.08144	6.39779	6.3586	5.84008
Mapk4			●				1	3.76557	3.92506	4.67507	5.24522	4.68502	4.68502	4.77885	4.71767	4.84353	4.94898	5.08286	4.68502	3.73553
Mcm3			●		●		2	3.92038	4.37087	4.49092	5.03891	4.33292	4.99144	4.35676	4.49604	4.05496	4.31348	3.95318	4.11875	3.61068
Mcm5		●	●		●	●	4	3.47206	4.07428	4.93609	5.17222	4.39063	4.85328	4.67144	4.57	4.16743	4.53235	4.02514	3.891	3.98364
Mdk					●	●	2	7.0376	8.34198	8.13655	8.12604	7.73146	8.85616	8.83505	8.80823	7.88805	8.46105	8.00862	7.51006	8.57704
Med31				●			1	6.42568	7.05007	6.88107	6.45467	7.48854	6.63391	6.61712	6.96481	5.85835	6.93907	6.61898	6.30441	7.03577
Med6	●						1	4.82053	6.3869	5.75028	5.51527	5.72367	5.79105	5.54605	6.36172	5.61821	6.38412	6.30953	5.95915	5.14124
Med9		●					1	4.14301	4.89443	5.12256	5.08716	5.03181	4.4729	4.86659	4.61952	4.65669	5.16305	4.73801	4.70761	4.2404
Mettl1		●					1	4.50841	5.45489	5.50085	5.10244	4.94809	5.19775	5.0519	5.23148	5.00511	5.74547	5.97935	5.2241	4.67796
Mfn2					●		1	5.03937	5.64705	5.60842	5.83427	6.32589	6.43096	5.81995	5.95193	5.91346	5.97888	6.95481	6.49419	5.5929
Mir139					●	●	2	4.00559	4.6359	4.86642	4.87253	4.76549	5.40619	5.33967	4.12855	3.9161	4.88646	4.61601	3.60409	4.02585
Mir21						●	1	3.025	4.56477	4.74998	4.73235	4.74588	4.59718	5.42275	4.68204	4.47835	4.80646	5.79978	4.45614	4.58699
Mir31					●		1	2.75701	3.85121	3.04577	3.22237	3.57454	4.79336	4.05177	4.22492	3.00965	4.93416	4.21771	4.01945	6.90528
Mir328				●	●		2	4.66007	5.50084	4.99998	5.50484	6.17298	5.81188	4.92743	5.89051	5.74997	5.20406	6.26467	5.02548	5.42018
Mir3593						●	1	4.0715	3.84095	4.77142	4.61849	5.01398	4.48683	5.44335	4.42557	4.54331	4.3561	4.3818	4.50811	4.74571
Mir466d		●	●				2	3.04791	2.62686	5.58345	4.20781	2.94775	3.04791	3.66621	3.49045	2.59613	2.42431	2.25099	3.04791	2.66702
Mir874			●				1	3.58763	3.55194	4.51493	5.09225	4.48824	4.43548	4.50085	4.23809	4.33936	4.16195	4.21261	3.88775	4.28784
Mir99b		●					1	4.48626	4.92963	5.71494	5.31435	4.92408	5.24968	4.86668	4.529	3.64023	4.90937	5.11824	5.0767	4.72172
Mki67		●	●	●	●	●	5	4.27948	4.0057	6.17812	5.903	5.53879	5.59017	6.20402	4.9601	4.51114	4.98263	4.14115	3.67279	4.18365
Mphosph6				●			1	4.04105	5.20787	4.62008	5.01914	5.6949	5.32337	5.08671	4.86952	4.56804	5.13655	4.98983	5.2006	4.79248
Mrpl46		●					1	5.53277	6.54199	6.77112	6.41115	6.07852	6.31902	6.32595	6.55615	5.97304	6.58444	5.84211	5.89094	6.76147
Mt1a // LOC100362769	●			●			2	1.73797	6.26068	4.28204	4.55366	5.59704	4.74967	3.83958	4.2346	5.37915	4.65909	4.33089	4.41721	5.28215
Mt1m	●	●	●	●	●	●	6	7.08891	9.04209	8.76914	9.05379	8.4956	8.78048	8.17839	8.563	8.84127	8.95012	7.73596	6.81307	8.7276
Mt2A	●	●	●		●		4	10.4531	12.0622	11.795	12.0861	11.5155	11.9219	11.5177	11.8482	12.0859	12.0472	11.2922	10.922	12.1291
Mthfd1	●		●	●	●		4	3.40599	5.04308	4.26792	4.85991	4.46359	4.84539	4.07244	4.78248	4.02606	4.46561	3.74017	4.16328	3.70206
Mthfsd		●			●		2	3.7548	4.35905	4.90499	4.64941	4.19502	5.02618	4.5606	4.40531	4.5606	4.77739	4.20022	4.87166	3.60208
Mtmr9	●						1	4.47865	5.69827	5.03427	4.95512	5.08437	4.67362	5.26441	5.10459	5.07942	5.16947	4.98982	5.39477	4.71861
Mvp			●	●		●	3	4.24846	4.90581	4.60223	5.53613	5.32249	4.92822	5.62929	4.9141	4.87003	4.92054	4.9141	4.92324	4.27307
Mx2		●	●				2	3.96071	3.36871	5.36419	6.13264	3.96071	4.36247	3.99182	4.25026	3.78715	3.07471	3.89311	3.00082	3.68175
Myadm			●	●	●	●	4	5.07361	6.00918	5.28427	6.37273	6.47585	6.12987	6.14485	6.00918	5.60333	6.38407	7.07282	5.29645	5.96317
Myh9 // LOC100911597			●	●		●	3	5.4192	5.56688	6.27979	6.88157	6.53648	6.02659	6.85066	5.92842	6.15378	6.31958	5.7783	6.31033	5.03871
Myl12a					●	●	2	7.3925	8.39465	8.15482	8.31912	8.25567	8.49579	8.67555	8.32542	7.09954	8.56633	7.89172	7.18487	8.3022
Myl9						●	1	4.31732	5.20479	4.92436	4.32165	4.48506	4.56305	5.46057	5.74361	4.29582	5.71803	4.13037	3.75426	4.82989
Nars	●	●					2	6.94121	8.12379	8.05244	7.53778	7.56035	7.2411	7.57366	7.68377	7.67398	7.94703	8.17015	7.99649	7.06599
Nasp					●		1	4.3081	5.69074	5.09324	5.55454	5.97399	6.07442	5.78246	5.75178	5.91687	5.71194	5.95207	5.29435	5.57267
ND6		●	●	●		●	4	6.29738	6.033	7.69977	7.77799	7.5582	7.35014	7.85239	6.52557	7.03396	6.48131	5.6544	6.70581	6.40084
Ndor1	●		●		●		3	4.82133	6.34033	5.97309	6.1343	5.20632	6.06631	6.10724	6.06423	6.40677	6.18436	6.00134	6.00134	5.4171
Ndrg2	●						1	5.07752	6.65796	4.53241	4.27823	5.03987	4.85453	5.10778	5.03783	4.53955	4.85453	4.56782	4.37965	4.7965
Ndufa4l2						●	1	5.67494	5.07905	5.4802	5.21153	5.66401	5.93803	7.2767	6.38358	5.39878	6.10161	5.47804	4.99884	6.16804
Necap2		●					1	4.98863	6.02246	6.06498	5.74315	5.45556	5.47633	5.35864	5.57209	5.98819	5.77592	5.70635	5.55052	5.06078
Nek8	●						1	4.86339	6.11674	5.3146	5.70984	4.95941	5.30549	5.22656	5.0335	5.38469	5.26002	5.12628	4.73489	5.04366
Nes		●	●	●			3	3.59137	4.32884	4.89864	5.11644	5.21374	4.61866	4.27798	4.76999	4.59773	3.9417	4.6648	3.75894	3.85281
Nfe2l2			●		●		2	6.86598	8.22499	8.03542	8.18807	7.76155	8.29682	8.12669	8.13348	7.98308	8.41605	8.62602	7.9753	7.4182
Nfil3	●		●	●			3	4.17491	5.82984	5.19758	5.51222	5.52678	4.97932	4.82688	5.65676	5.1486	5.29242	4.94655	4.6928	5.16113
Nid2	●	●		●	●	●	5	4.02119	5.82936	5.41233	5.18098	6.28583	5.26037	5.45634	5.00663	5.64113	5.90748	6.70615	5.52579	4.47962
Nqo1		●	●		●	●	4	3.65018	4.96276	5.98743	5.72849	5.25164	5.90799	5.80655	8.12153	5.60578	6.15936	9.24024	5.60625	4.95196
Nr4a1	●				●		2	4.27033	6.60296	4.75114	6.14426	6.17264	6.33419	5.52865	7.54457	6.39691	9.24887	8.87811	5.56742	5.94018
Nrip2	●	●	●				3	3.27668	5.08397	5.1796	5.42635	4.40552	3.4698	4.49391	4.20982	4.25248	4.52877	4.76276	3.83625	3.84477
Nrm				●			1	4.09251	4.69027	4.50932	4.86242	5.16424	4.40685	4.66487	4.62876	4.62387	4.58247	4.44095	4.39547	4.38434
Nub1						●	1	6.20925	7.22676	7.07231	7.14943	7.06509	7.25435	7.28224	6.98711	6.87669	7.12179	7.40743	7.18527	6.44129
Nubp2		●	●		●	●	4	6.05493	7.13601	7.50338	7.30834	6.96105	7.49052	7.27807	6.92072	7.13676	6.65753	6.92052	6.4686	6.32256
Nufip2			●	●			2	6.20728	7.35536	7.11876	7.77157	8.01974	7.15478	7.43503	7.09962	7.79242	7.39404	7.55817	7.84838	6.8139
Oasl2		●	●				2	2.7963	2.79215	4.02084	5.01935	2.22353	3.02082	2.65513	2.79215	2.79215	2.27968	2.45702	2.40336	2.75589
Olr137		●					1	3.89418	4.50507	5.04692	4.5244	3.93992	4.36972	3.89153	4.50507	4.47835	4.04468	4.57882	4.01945	4.90527
Olr1448			●				1	4.20771	4.80543	4.99642	5.51122	4.84393	4.71619	4.97119	5.34063	4.91095	4.91095	4.38109	4.91095	5.16446
Olr1546		●	●		●	●	4	3.55715	2.99973	6.07265	5.7178	4.47835	5.49531	5.53743	3.21152	3.48388	3.88713	3.10981	3.5837	2.80084
Olr876			●		●		2	4.65132	4.51766	5.27083	6.08546	5.55771	5.79128	5.69655	5.04582	5.22796	5.09484	5.53698	5.36406	4.96566
P4hb					●	●	2	7.68403	7.93413	8.33969	8.64862	8.34266	8.83005	8.83174	8.77043	8.59388	8.54826	7.63055	9.28585	8.32784
Pdcd6	●						1	5.6175	6.89974	5.86952	5.93124	6.58903	6.19197	6.04962	6.08593	5.72327	6.44482	6.57799	6.46762	5.96965
Pdlim5			●	●	●	●	4	5.96884	6.96213	7.20345	7.46872	7.68799	7.68002	7.60638	7.23137	6.91917	7.33517	7.43052	6.91415	6.66409
Pdpn	●				●	●	3	7.69406	10.1698	9.56149	9.72316	9.63955	9.85961	10.0997	10.2245	9.78181	10.3771	9.80851	8.98957	9.32831
Pfkp						●	1	4.56431	4.98027	5.29133	5.29353	5.00891	5.50333	6.06343	5.50287	5.26701	5.60324	5.55978	5.35694	5.00183
Pgf						●	1	7.35653	5.27203	7.11379	7.15737	6.08423	7.81775	8.46774	9.15892	8.17556	7.6421	5.92861	7.73798	8.19198
Pik3ip1	●						1	5.40364	6.58509	5.78051	5.93261	5.59732	5.5678	5.79011	5.62565	5.69516	4.91086	4.48674	5.28781	5.16027
Plat						●	1	5.39205	5.26866	5.79293	6.2099	5.12501	6.25779	6.67294	5.87362	5.60693	5.67362	5.47394	5.1065	5.36999
Pld5			●		●	●	3	3.08297	3.08297	3.3273	4.14794	3.56404	4.25552	5.12539	5.04544	2.92371	4.29734	2.96055	5.89404	5.51721
Plk3					●	●	2	3.14116	5.00268	4.49087	5.71325	5.59272	6.1363	5.99594	6.42821	5.10877	8.41206	8.59456	5.99014	5.10955
Pmf1		●	●			●	3	4.58092	5.70839	5.92338	5.63902	5.31271	5.19045	5.80258	5.31738	5.14212	5.62299	5.29676	4.43195	5.01417
Pno1					●		1	4.92466	6.01041	6.04738	6.08157	5.67454	6.76694	6.13332	5.97638	5.9765	6.28539	6.63898	6.75169	6.04738
Polr2g	●	●	●	●			4	5.67045	7.38059	7.1112	6.8552	7.38812	6.74016	6.73524	6.93015	6.08784	6.8537	6.77711	6.05709	6.94012
Ppat			●				1	4.08569	5.03265	5.35705	5.3957	4.97414	5.20333	4.78378	5.00903	5.34339	5.68588	5.42624	5.14344	4.67202
Ppdpf		●			●	●	3	9.29502	10.1922	10.5866	10.3133	9.82494	10.7175	10.3581	10.4735	10.1765	10.5372	10.284	9.24243	10.2082
Ppp1r15a					●		1	6.67633	7.50867	7.21013	7.64393	7.56796	7.7702	7.56239	7.45803	7.74026	8.07147	8.38082	7.0203	7.36912
Pqlc3			●				1	4.3063	5.04716	4.80839	5.39417	4.79611	4.76115	5.31276	5.28327	4.69492	4.98227	4.95916	4.58109	4.96488
Pramef8	●						1	3.57128	4.81831	4.26511	4.52009	4.5227	4.55263	4.52705	4.47741	4.96768	4.60078	5.23465	4.60447	3.73258
Prdx4				●			1	4.21609	4.8006	4.75689	4.75369	5.3263	5.21353	4.98794	4.76375	4.54338	5.02311	5.15621	4.36845	5.14191
Prim1	●	●	●		●		4	4.71528	6.25421	6.09018	5.94179	5.86173	6.17723	5.86365	5.75876	5.36963	6.42487	6.15908	5.18293	5.77371
Prorsd1				●			1	4.32239	4.88241	5.19716	5.23141	5.65391	5.12137	5.01172	5.01649	4.85027	4.50268	4.40424	4.91344	4.659
Prosc	●						1	4.8189	6.32833	5.7169	5.41041	4.72676	5.67894	5.80734	5.60881	5.87146	6.18468	5.82435	5.61983	5.2326
Prpf38a	●	●	●	●	●	●	6	4.25974	5.93346	5.53351	5.52315	5.84241	5.62216	5.5133	5.55644	5.2256	5.79108	5.70924	5.55323	4.7271
Prtfdc1	●	●	●			●	4	4.49244	6.87466	6.16767	6.0886	5.99872	5.87508	6.16166	5.92803	5.98324	6.28321	5.82772	5.26539	5.67892
Psapl1					●		1	5.57006	4.88313	5.67888	6.06319	5.35263	6.65681	6.37854	5.47018	5.82592	5.68511	5.40832	5.14748	6.92058
Ptprn		●					1	3.91475	4.32119	5.01661	4.91401	4.85373	4.6152	4.82861	4.5504	4.5504	4.15286	5.14709	3.52163	4.11282
Pus3	●						1	4.0037	5.49266	4.26398	4.90291	4.41157	3.81988	4.13298	4.08829	3.95922	5.48621	5.3112	4.51067	5.01048
Pvalb	●		●				2	4.09355	7.05175	3.85345	6.13615	4.15025	3.98418	3.76315	7.11785	3.40869	5.89449	3.7745	3.56633	3.79582
Pvrl2			●				1	4.66534	5.53133	5.62833	5.92417	5.66996	5.57109	5.72606	5.50103	5.74491	5.51139	5.30473	5.3453	5.16176
Pxmp2		●					1	4.33521	5.06566	5.72747	5.10098	5.25092	5.08607	5.38343	5.31019	5.18238	5.10561	4.71651	4.55498	5.29675
Rad51ap1	●					●	2	3.66073	5.13141	4.37646	4.4848	4.6463	4.51097	5.0185	4.48369	4.15992	4.86533	4.39145	4.31459	3.99859
Rad9b	●						1	3.89949	5.67913	4.14501	4.28813	4.85554	4.56025	4.79631	4.69505	4.34677	4.97922	5.48012	4.37325	4.71089
Rarres2					●	●	2	3.60452	3.6248	4.32623	4.59256	4.43373	4.94214	5.30736	4.32623	4.03975	4.24895	4.32623	3.38106	4.00079
Rassf1						●	1	5.28123	6.08209	6.08757	6.20805	5.89472	6.44262	6.56088	5.81866	6.07894	5.81871	5.57568	6.05772	5.8863
Rbbp7					●	●	2	6.39524	7.09658	7.65503	7.62145	7.33667	7.74717	7.82863	7.46888	7.19991	7.23716	7.28427	7.63468	7.08814
Rbm11	●						1	3.60924	5.56105	4.5606	3.86861	3.48246	4.5606	4.09298	4.37525	4.5606	4.59674	5.13674	4.58427	4.37525
Rbm3	●	●	●	●	●	●	6	4.99502	7.93427	8.08717	8.03701	8.31349	7.70389	7.93827	7.32545	7.85687	7.67285	7.5583	7.15812	7.02097
Rbm39		●	●	●	●	●	5	4.54267	4.86624	5.83302	5.84193	5.56687	5.91161	6.17682	4.89003	4.39865	4.76674	4.63742	4.94958	4.89192
Rcan1	●		●	●	●	●	5	6.25343	8.64434	7.29608	8.7216	8.8343	9.25118	8.03335	8.40106	7.70111	7.84959	6.96835	6.87563	8.09311
Rcbtb2	●	●					2	4.20639	5.36946	5.48718	4.9277	4.79927	4.37569	4.75788	5.01766	4.9175	5.34525	4.39237	4.2152	4.9499
Rfc5				●			1	3.93179	4.50979	4.47213	4.82065	5.02271	4.61044	4.60683	4.49365	4.48977	4.55335	4.32729	4.48612	3.91622
RGD1303130					●		1	5.72458	7.1609	7.37388	7.43034	7.19869	7.65372	7.5397	7.4686	7.59376	8.14412	7.85329	7.49254	7.02668
RGD1311517		●	●				2	3.86861	4.62605	5.0072	4.97104	4.62605	4.6046	4.85027	4.63287	4.30389	4.91794	4.62605	4.53892	3.75287
RGD1559808				●			1	5.27015	5.70554	5.54932	5.54932	6.35848	5.63263	4.90128	5.84673	5.16849	5.63694	5.55238	4.68844	5.78091
RGD1559896					●	●	2	7.53393	8.33088	7.93974	8.25682	7.83731	8.60594	8.63998	8.32785	8.46756	8.33408	7.78516	7.79101	7.94251
RGD1559962	●	●		●		●	4	3.73999	5.62202	4.9762	4.71361	4.75376	4.76579	4.99396	4.68017	4.48356	4.96965	4.50749	4.37851	3.78949
RGD1561694	●	●	●	●	●	●	6	2.76474	6.40286	6.08913	5.71811	5.45137	5.63706	5.74415	5.07741	5.06446	5.72183	5.04888	4.70867	3.54132
RGD1562667		●			●	●	3	3.82179	4.14673	4.84443	4.69816	4.42729	5.35365	5.00675	4.34932	3.88587	4.29634	4.58192	4.59125	4.06669
RGD1562690 // Ldha					●	●	2	6.84002	5.77016	7.33367	7.86735	7.10999	8.00042	7.91999	7.75037	7.43598	7.41915	6.49281	7.5458	7.44227
RGD1564405			●	●			2	5.67956	6.90812	6.59966	7.21613	7.04565	6.64538	6.6742	6.42651	7.04353	6.70168	7.01691	7.26427	6.1029
RGD1565054 // RGD1564744 // Rplp1 // LOC100360522		●	●	●	●	●	5	4.88256	5.68086	6.65418	6.43609	7.17629	6.96601	6.69822	5.40014	5.54708	5.58778	5.4587	5.24619	5.46846
RGD1565297				●			1	5.20629	6.14034	5.68924	5.77446	6.50027	5.96953	5.71092	5.77446	4.73688	6.14974	5.77446	5.46427	5.9682
RGD1566078		●		●			2	4.27792	4.91344	5.36065	4.60526	5.48351	5.08524	4.91792	4.98361	4.45723	4.94574	4.32623	4.44605	4.2689
RGD1566373				●	●		2	3.79336	4.07949	3.92313	4.53629	4.92256	5.03828	4.1051	4.11393	4.56037	4.24099	5.18178	4.39998	3.73916
Rgs16	●						1	3.35875	5.63175	3.45292	3.79756	3.85314	3.24276	3.71294	3.62332	3.89008	3.35651	4.13254	3.67492	3.19396
Ribc1	●						1	5.06999	6.36627	5.6566	5.84898	5.22889	5.88392	6.0509	6.30675	5.46841	6.60875	6.70846	5.85575	5.46085
Rnd1	●	●	●	●	●	●	6	3.37226	4.78137	4.42252	4.42252	5.68281	4.61792	4.57844	4.42252	4.42252	4.603	4.12536	4.11762	3.69241
Rnf121				●			1	4.55555	5.54915	5.07673	5.32939	5.83841	4.38	4.9126	5.21224	4.972	5.11723	5.44498	5.47595	4.53273
Rnf181		●	●		●	●	4	4.80245	5.90401	6.19598	6.17727	5.96627	6.01259	6.14202	5.90401	5.90401	6.09282	5.60082	5.72208	5.36772
Rnf41	●	●	●				3	6.12598	7.58989	7.19805	7.34568	6.90925	6.40083	7.07817	7.19493	6.3553	7.10477	6.84318	7.10367	6.05088
RragB	●						1	4.27087	6.15033	5.17559	5.5912	4.92691	5.42507	5.42415	5.39282	5.39282	6.12907	5.21594	5.39282	5.41728
Rrm2		●	●	●	●	●	5	2.90574	3.66864	4.71921	4.38605	4.15352	5.12966	4.79881	3.95731	2.46667	4.29117	2.60165	2.73013	3.32079
Rsad2	●	●	●	●			4	2.87943	5.73578	4.82757	5.6725	4.88444	3.79461	3.55235	4.02628	4.31188	4.57863	4.43745	3.8782	4.16798
RT1-CE1		●					1	5.87175	5.399	7.0127	6.73718	6.01273	6.22766	6.31483	6.86351	6.90325	6.6864	5.64115	6.37665	6.14466
Rtn1	●						1	5.03036	6.19189	5.07052	5.25532	5.33537	5.11448	4.853	5.52439	5.26027	5.09431	4.78532	4.83065	5.33924
S100a1				●			1	5.76166	7.60387	7.34113	7.73392	8.16711	7.30503	7.80199	7.6521	7.61372	8.73234	8.70959	7.96576	7.26549
Samd9l			●				1	4.9877	5.23833	5.20003	6.36704	5.42693	5.24395	5.19961	5.40868	3.81902	5.57057	4.17658	4.55937	5.21186
Sdad1	●						1	4.45145	5.78829	4.89864	5.29893	5.37745	4.97361	5.33075	5.37646	5.42289	5.85069	6.02005	5.39557	4.81242
Serpinb6	●						1	5.587	7.67808	6.8259	6.4429	7.09001	6.9943	6.91999	6.6476	6.38899	7.23923	7.04053	6.48863	6.70154
Sesn2	●	●	●	●	●	●	6	6.11165	8.16438	8.17112	8.49711	7.94699	8.54009	8.2806	7.77293	9.06748	8.24905	8.53519	7.5804	7.17841
Sgpp1				●	●		2	5.98033	6.63656	6.31418	6.74421	7.71058	7.34478	7.00242	7.14221	7.26047	7.01946	6.7402	6.79551	6.68097
Shisa4	●						1	8.7408	10.1867	9.5375	9.40063	9.34969	9.50289	9.47173	10.0295	9.29476	10.2004	9.87961	8.33403	9.10822
Sirpa			●				1	5.77728	6.38407	6.38015	6.90394	6.23567	6.17581	6.51875	6.38407	6.38407	6.78299	6.68717	6.38407	6.12893
Slc16a14	●	●	●	●	●	●	6	3.47598	5.5623	5.5646	5.5646	4.82605	5.57873	5.93812	5.8482	5.94099	5.79696	6.11931	4.60788	3.09414
Slc16a6	●	●	●	●	●	●	6	3.09852	8.30922	8.28446	8.3582	8.06056	8.09328	8.43963	7.87886	8.72696	8.63149	8.76869	8.08096	5.99536
Slc20a1	●	●	●	●	●	●	6	4.36354	6.86606	6.06244	6.30558	6.86403	5.7052	6.32571	5.64652	6.17881	6.77803	7.9787	7.10109	4.63037
Slc25a33		●					1	6.35667	7.13726	7.93998	6.9569	6.41488	6.50183	6.57884	7.0745	6.2299	6.96074	6.9252	6.60561	6.75199
Slc2a3						●	1	4.49077	3.37938	3.97335	4.37608	4.36737	4.89985	6.20395	4.64732	5.22212	5.43233	4.62504	4.84056	3.85898
Slc35e1						●	1	5.23077	5.10342	5.71133	5.51466	5.92738	5.92372	6.45757	5.76139	6.25285	6.1237	6.09265	6.28959	5.2251
Slc3a2		●	●		●	●	4	8.1386	8.98308	9.565	9.43041	9.10506	9.41189	9.42777	9.17863	9.23487	9.26177	10.1202	9.02974	8.49248
Slc43a2	●	●	●				3	3.28239	6.65796	5.86137	5.82084	5.32579	5.2654	5.40962	5.42967	5.83002	5.29828	5.37042	4.79018	4.72935
Slc6a15	●						1	2.0371	4.67782	3.72091	3.7122	3.69702	3.47594	3.53768	3.55163	3.71655	4.5815	5.18528	3.70252	3.79906
Slc6a8	●						1	5.25595	6.56302	4.93396	5.75973	6.25945	5.51123	5.91147	5.97907	6.86348	6.89011	7.14332	7.16933	5.6172
Slc7a5		●	●				2	6.88525	7.20918	7.9863	8.02984	7.48736	7.64868	7.80729	7.56897	9.00261	7.95208	8.64499	8.36565	7.09866
Slfn13	●	●	●	●	●	●	6	2.66478	3.84456	4.56443	5.3992	4.14322	3.93137	4.56247	3.85201	2.79201	4.46264	3.62264	2.74536	3.23709
Smagp	●						1	4.76808	6.03796	5.41598	5.54572	5.41996	5.45213	5.175	5.66757	5.10923	6.02157	5.35906	4.90605	5.61958
Snupn				●			1	4.76099	5.34383	5.28046	4.77757	6.0166	4.36027	5.15337	5.24567	5.06135	5.45942	5.22847	4.70873	4.63408
Snx15					●		1	4.53239	5.92486	5.90524	5.59765	5.83135	6.44736	5.74884	6.26457	5.87057	6.17266	6.16544	5.56679	5.45531
Snx7		●					1	4.53542	5.51206	5.73159	5.25732	5.53453	5.3719	5.18645	5.25732	4.57669	5.61193	5.09581	4.91845	5.016
Sod3					●	●	2	3.9136	2.47309	3.30508	2.92824	3.04781	5.46628	5.1637	4.27576	3.53338	2.96095	2.57126	2.73706	5.85315
Spin4				●			1	3.55872	4.77493	4.28376	4.93802	5.06124	4.46473	4.39316	4.39974	4.41032	4.54445	4.61216	4.43794	4.31182
Sqle						●	1	4.02441	5.3224	5.7631	5.42723	5.82664	5.64087	6.24467	5.83096	5.59404	6.61016	5.98274	6.11363	5.43728
Srrd			●				1	6.17775	6.91487	7.20928	7.25075	6.70224	6.93102	7.21809	7.24571	6.55088	7.70851	7.32385	6.42075	6.60965
Stat1			●				1	4.95151	4.16905	4.99016	6.33399	4.21364	4.81895	5.29025	4.3637	4.88802	4.49806	3.52072	4.74582	5.06671
Stat3	●	●	●	●	●	●	6	6.09644	8.09612	7.88633	8.17407	8.0427	8.18403	8.47874	8.38396	8.52679	8.72731	9.04082	8.16106	6.69006
Stmn4	●	●	●	●	●	●	6	3.08578	6.69687	5.75919	5.80311	6.38965	5.66647	5.2294	5.75586	5.69384	5.60113	4.59028	4.27703	4.91092
Styxl1		●				●	2	4.06183	5.27213	5.56452	5.45058	4.8332	5.26469	5.73911	5.22963	5.35573	5.85598	5.22963	5.16612	4.8046
Sun2		●	●	●	●	●	5	4.58581	5.78081	5.82782	6.33478	5.80975	6.03867	6.16762	5.63728	6.14954	5.93121	5.62799	5.73115	4.98073
Taf9b		●					1	4.47025	5.70955	5.79757	5.26469	5.21398	5.29441	5.3651	5.48707	4.76892	5.4978	4.91515	4.90075	5.06368
Tagln	●	●	●	●	●	●	6	5.5856	6.99744	7.97649	7.49904	7.66412	8.32897	8.8341	8.14418	4.9866	8.25702	6.80312	4.81446	6.74602
Tapbp			●				1	4.29924	4.3034	5.21034	5.56723	4.86363	4.91773	5.3515	4.82217	5.07135	5.02838	4.93604	4.72927	4.17336
Tatdn3	●				●		2	5.53789	7.35747	6.31472	6.09399	6.24625	6.92151	6.32633	6.47377	6.47042	7.20517	6.48285	6.02734	6.65442
Tbrg1		●	●		●		3	5.9577	7.21569	7.1953	7.3172	6.94998	7.438	7.01087	7.22704	6.84656	7.09772	6.9417	6.61725	6.38743
Tceanc2	●						1	5.05075	6.34118	5.84548	5.32532	5.34225	5.79856	5.22543	5.45127	5.38315	5.84381	5.24279	5.06339	5.34268
Tcp11l2	●						1	5.62436	7.39659	6.9669	7.11821	6.2162	6.85716	5.98204	6.39442	6.43508	6.71623	6.72588	6.69669	6.4898
Tcta	●		●	●	●	●	5	5.1974	6.6947	6.14084	6.36254	6.43061	6.36211	6.39279	5.94842	6.75642	5.64531	5.38679	6.20599	5.7082
Terf2ip					●		1	3.98133	4.92015	4.94648	4.9894	4.98716	5.61451	5.33529	5.13173	5.21153	4.9427	4.90155	5.39658	4.823
Tf						●	1	4.45917	4.54337	4.63367	4.8975	4.72465	5.32642	6.95657	4.50253	4.54642	4.49093	3.65692	3.00149	3.80587
Tfe3			●				1	4.55116	5.2854	5.33403	6.03698	5.41272	5.25767	5.04491	5.10941	5.84543	5.50885	5.11197	5.16951	5.01792
Tgfb1i1		●			●	●	3	3.68828	4.42219	4.99857	4.13541	4.17487	4.93912	5.322	5.18212	4.02841	4.47749	3.78212	3.91609	4.54545
Tgif1	●		●		●	●	4	5.3344	6.82656	6.4294	6.58845	6.31161	6.84526	7.13331	6.80114	6.43756	6.6425	5.68528	5.7016	5.89475
Thbs1		●		●		●	3	5.08734	4.53433	6.13637	6.02686	6.32961	5.97299	7.17897	5.72062	4.30266	6.58678	4.28795	4.03178	4.67796
Timp1					●	●	2	9.12585	8.86755	9.73022	9.95647	9.44022	10.3816	10.7495	10.2229	8.70141	10.125	8.86318	9.02264	10.0215
Tlcd1	●				●		2	3.84949	6.12755	5.23521	4.89942	5.35162	5.75385	5.07161	5.07082	5.56633	5.73361	5.87889	5.43146	4.7728
Tm7sf2	●						1	4.76687	6.07722	5.75649	5.57825	5.74714	5.63245	5.53522	5.50581	5.43475	5.75118	5.07269	5.30091	5.18762
Tmbim1				●			1	4.82578	6.63541	6.32245	6.3485	7.21236	6.73187	6.40123	7.22012	6.57767	7.71511	6.85042	6.24232	6.35225
Tmbim4				●			1	6.4723	7.28219	7.31418	7.06621	7.58907	7.00069	7.00672	7.1967	6.56464	7.47516	7.71162	6.91985	6.62808
Tmco4	●	●	●		●	●	5	4.33889	6.5382	6.71979	6.9215	6.17999	6.69875	6.80457	6.60778	6.57687	7.0718	6.87905	5.78176	5.48966
Tmem107			●				1	4.09451	4.99496	4.81091	5.18897	4.91828	5.03845	4.54596	4.63523	4.14669	4.82158	4.56932	4.28083	4.70564
Tmem140	●	●	●		●	●	5	4.21922	10.4476	8.93139	8.97382	8.01204	9.18038	8.49666	9.15118	9.34617	9.67566	9.13125	7.36291	8.64691
Tmem171	●	●	●	●	●		5	4.15513	5.53355	5.71173	5.85914	6.22681	5.54006	5.00778	5.57516	5.12519	6.1843	5.74092	4.57499	5.53355
Tmem176a			●				1	5.02063	4.99516	5.63588	6.29009	4.36217	5.9254	5.62228	5.02139	6.74421	5.77147	4.54667	3.96327	6.01245
Tmem194		●		●		●	3	4.43796	5.37555	5.6449	5.27581	5.45701	5.017	5.59744	4.6002	5.03247	5.22667	4.91383	5.85563	4.12681
Tnfrsf12a		●		●	●		3	5.76266	7.12805	7.15243	7.05104	7.54306	7.46089	6.96612	7.16148	6.8657	8.00979	7.45505	6.34621	7.2472
Tnik				●			1	4.19563	4.71953	5.0749	5.20212	5.51098	4.60865	4.75971	4.72393	4.65322	5.22062	4.62165	4.82938	4.95276
Tpcn1	●			●			2	3.92493	5.11294	4.76277	4.83405	4.97973	4.65242	4.65795	4.82	4.91532	4.75699	4.33733	4.4706	4.17391
Tpi1						●	1	8.58619	8.58333	8.89394	9.16733	9.24134	9.24216	9.72867	9.26127	8.8007	9.08879	8.69705	9.2556	8.80729
Tpm1						●	1	5.47739	5.93013	6.14398	6.26996	6.16845	6.10829	6.61281	6.55299	5.52098	6.70357	5.35866	6.04755	5.58921
Tpm4				●	●	●	3	5.87383	6.96754	6.58328	6.78113	6.9326	7.00532	6.9371	6.81208	6.30526	6.90808	6.40939	6.0091	6.14783
Tprn					●		1	4.33618	3.79254	3.91157	4.62047	4.62047	5.45634	5.3178	4.43706	4.89385	4.35904	3.67352	5.36945	4.62047
Trap1		●	●			●	3	5.55403	6.71127	6.89529	6.82663	6.20203	6.55123	6.82161	6.57516	6.24036	6.69703	6.52099	6.06829	6.10665
Trim17	●	●	●	●		●	5	3.05414	5.15962	4.5404	4.13566	4.06558	3.73863	4.81003	3.83638	5.49693	3.24829	2.9685	4.26481	4.1003
Trim68	●						1	5.02327	7.13693	6.40541	6.08076	6.5105	6.38113	6.39036	6.39732	5.85083	6.92112	7.96463	6.43008	5.814
Trmt61a		●		●	●	●	4	3.59908	4.54155	4.72206	3.99511	4.93039	4.78581	4.78581	4.48827	5.1416	5.26469	5.2087	5.17247	3.90613
Tsr3		●					1	5.51563	6.54	6.57286	6.19411	6.01395	5.96439	6.03488	6.37647	5.73451	6.62087	6.55428	5.76262	5.89034
Tuba1b // Tuba1a // LOC100910937	●		●		●	●	4	7.86405	9.35474	9.00101	9.45245	8.6703	9.5614	9.46624	9.05904	8.75027	9.45896	8.12686	8.2234	9.07481
Tuba1c		●	●	●	●	●	5	6.73547	7.66356	8.18382	8.65398	8.26892	8.75122	8.55464	8.62798	8.57816	8.7488	9.77754	8.44546	6.88355
Tubb2a	●	●	●	●	●	●	6	6.36586	7.9185	7.84525	7.92729	8.11285	8.02398	7.61261	7.34994	6.36385	7.34994	6.47216	6.2895	7.08758
Tubb3	●	●	●	●	●	●	6	4.16494	6.01989	5.93078	5.96547	6.25292	6.0048	5.91569	6.16958	6.2172	6.07272	5.40635	4.80122	5.75
Tubb4b					●		1	6.79119	7.3614	7.27028	7.11671	6.59851	7.84837	7.47347	7.23613	7.58773	7.27028	7.20778	7.57068	7.09874
Tuft1			●			●	2	4.44292	5.67971	5.67545	6.25752	5.48278	5.74796	6.47507	5.6968	5.71743	5.8264	5.58191	5.91202	5.20183
Txnip	●	●	●		●	●	5	7.73728	10.0298	9.50248	9.39167	8.68487	10.2033	9.73367	9.12524	9.68001	6.7405	6.4393	8.56611	9.61024
Usp11						●	1	6.23264	7.36144	7.06723	7.16614	6.23392	7.04075	7.30962	7.49754	6.57533	7.33335	6.71643	6.801	6.43626
Usp18		●	●				2	3.01735	2.46918	4.22284	6.06774	3.057	3.58715	3.25333	3.41522	3.3744	2.77129	2.6626	2.6744	3.53214
Usp22		●	●		●	●	4	7.31452	8.64473	9.0016	9.11884	8.34301	8.79993	9.08905	8.60786	8.67816	8.46044	8.1625	8.8629	8.10342
Vat1				●			1	5.81749	6.7406	6.25845	6.75322	6.87158	6.48826	6.78519	6.24179	7.22335	6.61714	7.12028	6.60554	5.90488
Vcl		●	●		●	●	4	5.5182	5.65423	6.84898	7.34137	6.50657	6.80194	7.76992	6.87205	6.57425	7.01982	6.11772	6.34857	5.63791
Wdr55	●						1	4.80915	6.01792	4.87725	4.50383	4.52678	4.95451	5.02715	4.92846	4.90598	5.1704	4.95451	4.95468	4.83225
Wsb1						●	1	5.55555	6.32611	6.44347	6.67767	6.22374	6.432	7.09901	6.48687	6.59628	7.02121	7.07847	6.74648	6.29041
Xbp1		●			●	●	3	7.8166	8.64966	9.05812	8.8071	7.63976	8.91453	8.95667	9.19951	8.17868	9.42827	8.79092	8.11615	8.84419
Yod1					●		1	4.59774	4.46691	4.8879	4.96926	5.12703	5.65922	4.88834	5.12819	4.96926	4.77493	5.06299	4.85269	5.49974
Zbtb11						●	1	3.90959	5.0451	4.52346	4.72275	4.92863	4.77804	5.69618	5.0451	5.38883	5.11795	5.28719	6.12514	4.80249
Zfand2a	●				●	●	3	4.97996	7.2272	6.43848	6.90719	6.52556	7.5338	7.31565	7.19635	7.67531	7.42427	9.22946	8.02966	6.37588
Zfp36	●		●	●	●	●	5	5.90049	8.05299	7.12053	8.00684	8.10168	8.8481	8.10168	8.39599	8.72288	8.65232	7.22367	6.87544	8.40169
Zfp367				●	●		2	4.53485	5.1368	4.98884	5.72846	5.81278	5.86261	5.70438	5.06556	4.71047	5.10296	5.07242	5.1368	5.04841
Zfp36l1						●	1	5.25431	4.50774	5.45381	5.95695	5.71262	5.87172	6.3368	5.45381	5.69968	5.75016	4.43352	4.60667	5.34848
Zfp593		●	●		●	●	4	4.85338	5.45381	6.48033	6.40327	5.83044	6.80818	6.76949	6.27346	6.09376	6.33098	5.39923	6.51715	6.10854
Zmym6nb	●	●		●	●	●	5	3.54065	5.15001	4.71994	4.57192	5.04828	4.95058	4.9144	5.39865	3.78558	4.45995	3.98972	3.85334	4.46609
Zwilch	●						1	3.91171	6.34038	5.23967	5.21934	5.06526	5.10126	5.34469	5.14038	5.13132	5.63811	5.35791	4.8666	4.70974
