# Supplementary material for: Histone acetyltransferase inhibition reverses opacity in rat galactose-induced cataract
Source: PLoS One. 2022 Nov 23;17(11):e0273868. doi: 10.1371/journal.pone.0273868 (PMC9683626; doi:10.1371/journal.pone.0273868)
Supplement: S3 Dataset — In each galactose sample, genes that correspond to the conditions are indicated by "●." The 13 columns on the right side show the signal value for each gene. (XLSX) [file pone.0273868.s012.xlsx]

## Sheet: Dataset S3
								Signal value
Gene	Day4_1	Day4_2	Day4_3	Day6_1	Day6_2	Day6_3	No.	ctrl	gal-Day4_1	gal-Day4_2	gal-Day4_3	gal-Day6_1	gal-Day6_2	gal-Day6_3	C646	CBP30	CPTH2	C646-CPTH2	CBP30-CPTH2	TH1834
Abhd14b						●	1	5.92781	5.09419	4.83132	5.02094	4.58878	5.36905	4.82989	5.09419	5.38079	4.86707	4.71438	5.60729	5.66689
Abhd6				●			1	6.8077	5.82756	5.88973	6.18575	5.39543	6.2222	6.16803	6.23371	6.22472	6.45889	5.8456	6.60748	6.48929
Abi3bp	●	●	●	●			4	6.76079	4.92021	5.68052	5.52699	4.29256	5.74542	5.98004	5.81278	6.54499	5.60836	4.52653	5.94563	6.96844
Acd	●			●			2	6.27638	4.95527	5.3309	5.83245	4.92849	5.45239	5.41262	5.68984	6.35328	5.73567	5.40528	5.6848	6.10319
Adam10					●		1	7.54126	6.75812	6.95056	6.82251	6.83935	6.14539	6.63128	6.50807	7.03449	6.63774	6.828	7.37036	6.86258
Adamts18	●			●			2	7.99063	6.53679	7.7151	7.521	5.88308	7.7944	7.73235	7.3656	7.54626	6.60102	5.37722	7.06401	8.05836
Akirin1		●				●	2	7.41692	6.59767	6.35341	6.54241	6.22057	6.67607	6.43257	6.79756	6.61173	6.84237	6.68093	6.89554	7.2968
Alad	●						1	6.68704	5.42464	6.0066	5.86779	5.96368	6.40606	6.16683	6.65126	6.05456	5.82199	5.23328	5.68851	6.59957
Alcam					●		1	6.32831	5.81939	5.91545	5.4564	5.46778	4.88743	5.30461	5.25733	5.46559	5.28476	6.10502	5.31891	5.46778
Aldh1a1	●			●			2	5.97115	3.81448	4.70064	4.70064	3.82929	5.63252	5.3732	5.4324	4.01578	3.79803	2.80962	3.75096	5.15863
Antxr1	●						1	6.41628	5.40315	5.68737	5.66506	5.26441	5.98402	5.77408	5.75181	5.8375	5.45592	4.44172	5.50878	6.59603
Ap1ar					●		1	5.95612	6.14944	5.25025	5.71155	5.43761	4.79851	5.80412	6.16878	6.27045	5.63784	6.22976	6.23307	5.55684
Apba1			●		●	●	3	5.37844	4.50112	4.48568	4.40054	4.69304	4.25012	4.25248	4.43745	4.50112	4.36444	4.3431	4.56717	5.45279
Appl2				●			1	4.67875	4.61974	4.14061	4.54151	3.48246	4.23658	4.32244	4.06609	4.50047	4.4588	3.91419	5.08527	4.4588
Aqp1	●						1	7.49418	4.46825	5.0415	5.45719	4.83369	5.28727	5.23973	4.82635	5.0415	4.83956	4.68033	4.85226	5.35534
Arhgap24				●			1	7.37631	5.06354	5.22963	5.30057	4.48822	5.69366	5.22963	5.22963	4.17993	5.22963	4.24086	4.42128	5.80281
Arhgap5		●	●				2	7.82056	6.90789	6.18656	6.35435	6.89518	6.46154	6.8148	6.89518	6.902	6.92106	6.87444	7.0614	7.26868
Arsk		●	●				2	5.60887	5.00564	4.45958	4.57182	4.52538	4.62095	4.97119	5.12034	4.97119	4.97488	4.82179	5.31221	5.62825
Ash1l		●			●		2	7.15035	6.15552	6.00101	6.34244	6.40133	5.95163	6.4357	6.14413	6.63046	6.3522	6.41747	7.09803	6.6972
Ass1	●			●			2	9.15491	7.69906	8.26943	8.41279	7.67669	9.08966	8.50714	9.02632	9.04317	9.09398	8.23721	9.50648	9.78718
Asun	●			●		●	3	6.70553	5.55703	5.68924	5.75684	5.10815	5.74193	5.57569	5.82967	5.91283	6.14239	5.22388	6.41853	6.47296
Atp1b3	●						1	8.97827	7.39406	8.32843	8.4674	8.03116	8.9511	8.79931	9.09635	8.59067	8.66488	7.19436	8.89747	9.30053
Atp7a					●		1	4.92937	4.53912	4.32623	4.49371	4.30516	3.82531	4.5675	4.67362	4.34572	4.71276	4.67362	5.3254	4.67362
Atrx		●					1	5.81165	4.88947	4.79091	5.02549	4.77455	4.88333	5.16334	5.29612	5.27259	5.30974	4.77816	5.92343	5.99873
Bcl6	●	●					2	6.30739	4.57604	4.50928	4.816	4.59241	5.09049	5.26613	4.98234	5.27943	5.05327	4.30734	4.92015	5.50381
Bcr					●		1	5.52346	4.93192	4.55054	5.19988	4.43955	4.12449	5.20083	4.99006	4.99006	4.96016	4.64102	5.43242	5.04188
Brd2	●						1	8.12408	7.03223	7.52958	7.61741	7.49347	7.93662	7.89518	8.1497	9.64757	7.92763	7.44173	10.3354	8.15147
Bst1	●		●	●		●	4	6.65378	4.50469	5.7721	5.67845	5.14987	6.22058	5.66034	5.74621	5.33427	5.08407	4.09231	5.8378	7.2063
Btbd7		●					1	5.60543	5.10941	4.54879	4.74571	4.72164	5.131	5.13733	5.05412	5.21775	5.27209	5.26338	6.05707	5.26818
Btg1	●						1	8.55555	7.25033	7.77318	7.61239	7.50218	8.26531	8.2008	7.55736	7.44949	7.25586	6.91329	7.85761	8.29196
Cacng5	●						1	3.76892	2.52715	3.32183	3.60659	3.57882	3.71348	3.86027	4.38327	5.89868	4.63015	3.39055	5.31025	5.51333
Cacybp						●	1	7.84538	7.70698	7.07673	7.01623	6.942	7.13591	6.82343	7.21078	6.71687	7.456	7.64204	7.48983	7.65844
Capn3						●	1	5.19716	5.23818	4.86573	4.44376	4.84935	4.73581	3.87217	4.06837	4.87031	4.32069	4.42085	4.3767	5.04477
Car14	●			●			2	6.04031	4.44203	6.63787	6.42283	4.39553	6.86283	5.89025	6.47716	6.74747	7.35911	4.93144	7.52218	8.4608
Car2			●				1	7.22559	6.66853	6.60329	5.95935	6.49774	6.42984	6.51194	6.38112	5.16686	6.16433	5.81771	6.36785	6.99825
Car5b	●	●	●	●			4	6.04395	3.94701	4.57546	4.56383	4.06216	4.97417	4.99498	4.72926	3.94253	4.23761	3.23463	4.7071	5.7626
Car9	●						1	7.03799	4.76633	5.33941	5.4149	5.08419	5.5436	6.92358	7.63045	4.46783	6.96299	5.56601	4.78546	5.44304
Casc4		●	●		●		3	7.99208	7.59607	6.68514	6.86373	6.85272	6.87681	7.19435	7.23903	7.33733	7.46572	7.29702	7.27563	7.95326
Ccdc186						●	1	6.02816	5.14043	5.3488	5.13721	5.12851	5.11647	5.01844	5.3488	5.29725	5.24798	5.38921	5.63376	5.95698
Ccng1				●			1	11.859	11.3206	11.2012	11.3308	10.6761	11.3609	11.4783	11.5772	11.6777	11.5992	11.6777	12.0409	11.9924
Cd55		●					1	5.6709	5.63085	4.00063	6.02812	6.49701	7.98539	6.01576	7.2746	4.6837	6.00363	5.37124	5.67197	7.76349
Cd9	●						1	6.96052	5.86495	6.6377	6.88052	6.6377	6.94051	7.21683	6.80197	5.77148	6.69649	5.48226	5.93185	6.89266
Cdc42bpa				●	●		2	8.54477	7.44376	7.6329	7.62489	7.02232	7.37512	7.72209	7.94082	7.91904	7.59088	7.38023	8.24987	8.22016
Cdcp1	●						1	6.63793	5.50537	6.42469	6.83687	6.16262	6.6165	7.37132	6.82602	5.94815	6.76529	5.37791	5.92944	6.42456
Cdh1	●						1	8.18253	6.30456	8.07205	8.38646	7.42095	8.73558	8.96426	8.20246	7.93806	7.70032	5.25419	7.42331	8.20599
Cdh2	●						1	8.36508	7.35121	7.72334	7.8879	7.31573	7.76772	7.80829	7.84375	7.76611	7.39131	7.19448	8.15926	8.36978
Cdkal1						●	1	5.70436	5.44101	5.20777	4.9363	4.75535	4.91489	4.48224	5.23226	5.06255	5.73939	5.14076	4.89281	5.59569
Cep19			●				1	6.78373	6.88539	6.38549	5.67829	6.20514	6.30159	6.24871	6.47724	5.99815	6.34005	5.9376	6.44039	7.26678
Cep290		●					1	4.73667	4.62453	3.71057	3.80669	3.90077	3.92154	4.38009	4.20513	4.22035	5.00013	4.96284	4.3743	4.65122
Cep83		●					1	5.64502	5.41532	4.55162	4.77069	4.6697	4.83688	5.0036	5.30772	4.78621	5.48649	5.04397	5.44355	5.45904
Cers4	●			●			2	5.63891	4.46354	4.74413	5.16444	3.77072	5.00441	5.34991	5.02104	5.81376	4.58737	3.92437	5.57875	5.12625
Cetn3		●	●		●	●	4	7.77178	7.33921	5.90675	5.97726	7.22131	5.91017	5.85946	6.62781	5.90424	7.19379	6.42127	6.82987	6.96946
Cgnl1	●						1	5.64605	4.48263	4.84518	5.17845	5.16126	5.31892	5.18496	5.16946	5.16946	4.88628	4.85858	5.35633	5.38548
Chac1					●	●	2	8.25207	7.25919	7.10393	7.18548	7.13746	6.18917	6.05334	6.95295	6.56399	7.58645	7.54671	6.35349	6.68409
Chrdl1	●			●			2	7.3746	5.11137	6.40068	6.49198	4.93138	6.91718	7.3832	6.68295	5.9034	6.49198	4.38392	6.27938	7.0368
Clip3				●	●		2	8.16445	7.82301	7.3732	7.35787	6.87251	6.87923	7.26642	7.7088	7.72285	7.8595	7.59872	7.36623	8.32315
Clu				●			1	12.1889	10.9034	11.3079	11.458	10.0302	11.4157	11.6646	11.6012	11.488	11.6323	10.9804	11.2795	11.5851
Cml3	●	●	●	●	●	●	6	5.76223	2.48477	2.73937	2.80568	2.34431	2.99797	2.23689	2.9563	2.75865	2.05942	2.29431	4.19965	4.09714
Cntf	●						1	6.48873	5.07947	6.11125	6.30591	5.90957	6.50303	6.55868	5.91049	4.41623	5.9546	4.62773	4.78856	6.46366
Cntfr	●						1	7.52672	6.53982	6.79432	7.09251	6.52683	6.8569	6.88192	7.12043	7.46883	7.24545	6.51802	6.63108	7.86826
Col4a5	●						1	5.73355	4.56794	5.92557	5.9378	5.26138	5.76949	6.0817	5.32597	5.64486	5.19423	4.04881	5.8199	5.43095
Colgalt2				●			1	5.65124	4.78726	5.20061	5.22116	4.46178	5.29893	5.15611	5.08064	5.48697	5.15378	4.33167	5.14312	5.78476
Cp	●			●			2	6.24631	4.71878	5.58327	5.90556	4.85483	6.06964	7.02048	6.37985	5.13883	5.8609	3.78045	4.08188	5.94818
Cpm	●	●	●	●	●	●	6	9.03225	5.84359	6.32809	6.92733	5.41755	7.53414	7.79078	7.76933	7.79081	7.0553	5.56729	8.13543	8.9229
Cpne2	●						1	5.5439	4.56086	5.11167	5.13805	4.84367	5.47747	4.68946	4.94536	5.47954	5.13805	4.83421	4.85608	5.96483
Cpq	●						1	5.6197	4.2213	5.41362	4.97992	4.42006	4.8917	5.32096	4.94019	4.91396	5.13931	4.49741	5.13383	5.17578
Crim1	●						1	9.88105	8.46697	9.47868	9.60803	8.54665	9.66417	10.0797	9.38881	9.46606	8.7418	7.27346	9.38881	9.4654
Crispld1	●						1	5.55601	3.40463	4.02297	4.09128	3.84589	4.1699	4.03972	3.7031	4.05556	3.77428	3.3165	4.33855	4.68475
Ctxn1						●	1	6.34259	6.22787	5.83146	5.66221	5.79491	5.60111	5.29547	5.92113	5.92512	5.83708	5.51099	5.29547	6.18937
Cyp2b1	●	●	●	●	●	●	6	7.04068	0.581199	1.12508	1.18591	1.15528	0.853164	0.858659	1.62883	0.910351	1.31567	1.44513	1.37112	2.52318
Dcp1b				●			1	6.0559	5.5103	5.32839	5.04698	4.09002	4.66972	4.92769	5.38559	5.33422	5.67188	4.68054	4.96392	5.35166
Dennd4a					●		1	5.8177	5.2062	5.25582	5.16683	5.57585	4.55051	5.44115	5.63325	5.66608	6.11284	5.89502	6.1991	5.7578
Des		●	●				2	6.22741	3.74835	3.54093	3.61661	3.89977	3.77871	4.26311	3.9907	3.54999	4.76904	4.11444	4.61595	4.11444
Dexi			●				1	7.89301	7.70448	7.84303	6.64504	7.38791	8.3128	7.75035	8.0275	7.77286	7.7489	7.21284	7.65856	8.34308
Dgkg				●			1	4.67717	3.86042	4.5243	4.78908	3.49125	4.62574	4.86697	4.38285	4.45965	4.14816	4.10592	4.65414	5.28505
Dhrs1				●			1	5.0124	4.77843	4.52266	4.79851	3.69221	4.85319	4.77843	4.95964	5.09994	4.77843	4.30373	4.95057	4.82578
Dhx32				●			1	8.21877	6.92194	7.72555	7.50968	6.45791	7.36137	7.35505	7.55901	6.75401	7.24388	6.32097	7.09957	7.71693
Dlg1						●	1	6.75925	6.102	5.91759	6.21578	6.10216	5.86352	5.66249	6.31146	6.14318	6.49641	6.45294	6.75325	6.41863
Dlg2	●		●	●			3	4.94728	3.76225	4.27808	3.66206	3.58997	4.19692	4.29972	4.87488	3.97619	4.36444	4.24504	4.25392	5.03826
Dnaja1		●					1	8.47872	8.03539	7.47496	7.54659	7.74961	7.96112	7.71717	7.85044	7.87815	7.94507	8.25804	8.56416	8.22555
Dnajb1	●	●		●	●	●	5	8.73294	6.42483	6.53159	6.97111	6.67986	6.79313	6.79117	6.81189	7.37419	7.03136	7.29305	7.85458	7.48108
Dnajc21		●	●				2	5.58906	4.55804	3.70926	4.12838	4.41056	4.32162	4.54413	4.83205	4.60315	5.24392	5.18759	4.82328	4.99995
Dpp6			●		●	●	3	6.0695	5.12231	5.15175	4.75465	4.93502	4.73227	5.07645	5.5699	5.59365	5.42159	4.8155	5.64638	6.17389
Dpp8	●						1	7.82696	6.66402	6.94117	7.1086	6.61729	6.88031	6.8316	6.83261	7.41641	7.0396	6.96354	7.64115	7.5121
Dusp11		●					1	6.28077	5.33684	4.98809	5.69868	5.81249	5.5693	5.75253	5.74148	5.93578	6.11828	5.64113	6.29381	5.99615
Ece1	●						1	6.32253	5.30682	5.80369	6.09516	5.59194	5.57816	5.91173	5.78375	6.42289	5.47891	5.4252	6.37686	5.82063
Efcab2			●			●	2	5.05982	4.88331	3.73046	3.38281	4.82024	3.71989	3.69656	4.69349	3.14574	4.49614	4.62052	3.99387	4.21804
Efemp1	●			●			2	8.68017	6.3339	8.55354	8.35561	6.75302	8.79239	8.8172	8.93463	8.38346	7.68152	5.72168	7.63176	8.95088
Efhc1				●			1	5.03854	5.27594	4.755	4.54381	3.5676	4.38769	4.64329	4.66386	4.59299	4.73079	4.67909	4.67909	4.72409
Ehd2		●					1	6.07176	5.16917	5.03579	5.50489	4.96665	5.49965	5.97159	5.78161	5.35642	5.50489	4.98103	6.17945	5.76758
Eif5		●	●				2	7.50627	6.88974	5.97427	6.39974	6.76537	7.01122	6.90014	7.0322	6.8893	7.09345	7.30023	7.5505	7.44255
Emp1		●					1	5.44109	5.63351	4.06228	5.67845	6.41774	6.93328	5.10509	5.92158	4.53166	5.4826	4.3078	5.3339	6.79976
Eno2	●						1	8.7377	7.63575	8.47705	8.31059	8.05708	8.59204	9.23909	8.86295	9.37429	9.16647	8.17675	9.56587	8.52756
Epb41l2	●			●			2	6.75165	5.60802	5.87271	6.14108	5.45284	6.1082	6.16159	6.00997	6.12041	5.98587	5.76956	6.79203	6.50002
Epc2			●		●		2	5.34245	5.29022	4.64415	4.26793	4.50689	4.21321	4.6252	4.81175	5.05512	5.0822	5.00359	5.36127	4.88273
Ephx1	●					●	2	5.17058	4.1084	4.36626	4.21425	4.36626	4.4277	4.12286	5.08203	4.02599	4.12204	4.2986	4.10558	5.15585
Eprs					●		1	8.63396	7.21832	7.858	7.95185	7.01538	6.86572	7.3388	7.28302	7.60142	8.16628	7.68453	7.64484	7.80689
Ergic1				●			1	6.99164	6.48863	6.47232	6.30209	5.43575	6.3625	6.31057	6.56447	7.03687	6.66941	5.9646	6.28299	6.85592
Ero1l	●	●					2	7.03252	5.49499	6.02314	6.39891	6.29327	6.86904	7.44025	7.5677	8.03494	7.9644	7.03252	7.8578	7.03252
F2r		●					1	6.27497	5.32164	5.30755	5.33426	5.24087	5.83245	5.54436	5.56329	5.14002	5.44313	4.7442	5.43709	6.5544
Fam168a		●					1	6.00779	5.66935	4.92439	5.58823	5.57491	5.39005	5.51213	6.01605	6.5886	5.93243	5.73051	5.93109	6.12793
Fam169a				●			1	6.48154	5.69543	6.29315	6.47122	5.29582	6.69531	6.65257	6.45438	6.82533	6.04742	5.56359	7.06805	6.99897
Fam69a						●	1	6.75318	6.45977	6.18129	5.72637	5.66119	5.94678	5.57003	5.83337	6.12809	6.31473	6.56318	6.19757	6.13096
Fbxo11		●					1	5.93187	5.74672	4.95587	5.41403	5.32181	5.28164	5.71211	5.96375	5.80135	6.11658	5.80702	6.12639	6.1644
Fbxo8					●		1	6.32223	6.07999	5.67382	5.32232	5.69882	5.14636	5.5879	5.71206	5.8072	6.06403	5.71206	5.39769	6.11646
Fhl1					●		1	6.72469	6.16289	5.95915	5.93634	5.62815	5.66488	6.12266	6.26545	5.82353	6.13785	6.13561	6.22042	6.91883
Foxe3	●	●	●	●			4	7.00754	4.75999	4.55973	4.96765	4.56483	5.11902	5.3006	5.34804	4.96765	4.5345	4.01945	4.72488	5.86836
Frg1 // Frg1l1					●	●	2	5.85715	6.03051	4.99599	5.03458	5.15437	4.48634	4.59035	5.7955	4.83432	5.81057	5.13896	5.29223	5.65777
Fundc2						●	1	6.08646	5.5244	5.35126	5.52115	5.23093	5.51878	5.05929	5.58461	5.54603	6.06572	5.54755	5.02856	6.45837
Gabrg3	●			●			2	4.97089	3.57887	4.67622	4.96706	3.06188	5.23806	4.572	5.87845	6.00163	5.41303	3.30828	3.80524	6.811
Galnt16	●			●			2	5.4245	3.97375	4.53173	4.74571	3.79068	5.09626	5.39424	4.80169	5.35373	4.3102	3.75618	4.74223	5.53402
Ggta1p					●	●	2	6.26515	5.1198	5.01028	4.87392	4.73444	4.52603	4.60164	4.98635	4.88636	4.98635	4.94833	4.99989	5.57749
Gja1	●			●			2	7.18737	5.30361	7.31995	7.63945	5.87361	8.08331	7.58532	7.81105	8.37479	7.20654	5.0371	8.5043	8.66429
Gja8	●						1	9.40515	7.13691	8.53238	8.73583	8.13716	8.95951	8.74997	8.55777	8.38034	7.68485	6.71632	8.52753	8.87059
Gm2a				●			1	7.97012	7.33474	7.47214	7.48705	6.53971	7.77454	7.85175	8.05187	7.84811	7.4772	7.16218	7.60906	7.9235
Gpm6b	●				●		2	7.9675	6.88296	7.24731	7.27936	6.79768	6.72253	7.14269	7.06321	6.89196	7.07056	7.00495	6.99316	7.77291
Gsta1	●						1	2.65834	1.49099	2.55318	2.7967	3.02739	2.47528	2.33332	4.89803	2.11717	2.7938	6.73492	1.99828	2.84638
Gstm2	●		●		●		3	5.01718	2.39204	4.41218	3.30622	3.92999	3.50129	4.05298	4.69562	3.70412	4.12961	3.83414	3.60274	4.40692
Gstm5		●					1	6.99091	6.87359	5.8894	6.53763	6.28611	6.46249	6.41223	6.91125	6.20089	6.37392	6.22745	6.05354	6.85355
Gstm7				●			1	5.71635	5.98066	5.92162	6.08383	4.55599	6.13128	5.98066	6.3839	6.03685	6.17969	5.3962	5.36796	6.09082
Gtf2a2			●				1	6.87952	6.64043	6.09674	5.66011	6.43288	5.82478	5.96946	6.54707	5.4575	6.89802	6.01492	5.66491	6.74623
H19			●			●	2	4.77144	3.92427	4.22022	3.79024	4.29868	3.97001	3.55301	4.21275	5.77797	4.25026	4.59805	5.537	4.16704
Herc1					●		1	6.50849	5.09724	5.19059	5.20863	5.00592	4.38083	5.32643	4.97472	5.23642	4.96955	4.80428	5.56312	5.3015
Higd2al1			●		●	●	3	5.68746	4.26287	3.66242	3.22777	4.31335	3.06417	3.34902	4.48225	3.89982	4.24067	2.67821	3.60885	4.47633
Hipk3					●		1	8.69489	7.80054	8.01592	8.03122	8.05047	7.60508	8.17344	7.88719	8.18696	7.79531	8.10239	8.67305	8.17048
Hist1h1d	●	●	●	●		●	5	8.16993	6.63333	7.00672	6.85405	6.95237	7.95872	7.17753	7.349	6.10088	6.84913	5.54455	6.75376	8.27736
Hist1h4m			●				1	6.76178	6.86998	5.38554	4.73484	7.4995	6.44525	5.78831	6.57515	6.03219	6.37542	4.80795	4.9728	6.02071
Hist2h2aa3			●			●	2	10.1575	10.1783	9.57119	8.76216	9.5723	9.25743	8.66451	8.74305	10.0395	9.33895	8.17791	8.57965	9.88354
Hivep1					●		1	5.66201	5.28476	4.76159	4.82183	5.38127	4.46936	4.6007	5.00908	5.06646	5.20679	4.96185	5.30857	5.33985
Hk2	●						1	6.31941	4.84296	5.98514	6.5769	6.49128	6.49128	7.236	5.96168	6.80223	6.53751	6.16332	7.27983	6.66564
Hook1				●			1	5.2948	4.68772	4.92374	4.88013	4.10971	5.04739	5.40356	5.51691	5.04739	5.04739	4.55585	5.47392	5.79565
Htra3	●		●	●	●		4	7.4125	4.04965	4.47662	3.76796	3.33928	3.69659	4.28257	4.16799	4.0735	4.65368	3.61868	3.67992	5.0086
Ide			●	●			2	7.0452	6.39448	6.40599	6.05839	5.86728	6.28081	6.4525	6.69432	6.59114	6.85436	6.54351	6.67939	6.9973
Igf2r	●				●		2	6.12575	4.97794	5.47621	5.57969	5.09263	4.9334	5.49878	5.26142	5.77882	5.73408	5.74094	6.46597	5.1807
Immp1l					●		1	7.8409	7.20134	7.09626	6.87455	7.47744	6.46689	6.57466	7.16474	6.53615	7.03323	7.09626	7.02592	7.2997
Inhba	●	●	●	●	●	●	6	6.66388	3.89328	4.77079	4.87437	4.28011	5.0125	4.96186	4.595	4.99601	4.21869	4.19594	4.87757	5.96932
Irf2						●	1	6.60282	5.906	5.78158	5.69296	5.96016	5.5236	5.38918	6.02394	5.87713	5.70444	5.6187	6.30038	6.00383
Irf3	●						1	5.26469	3.81562	4.47259	4.82334	4.32071	4.58201	4.52852	3.97947	4.31586	4.29491	4.26542	5.0365	4.87054
Irs2		●					1	5.52443	5.6083	4.27324	4.79022	5.54643	4.96234	5.31718	5.28772	5.66501	6.2621	6.67606	5.97861	4.62787
Jhdm1d	●				●	●	3	5.38583	4.14777	4.34509	4.31101	4.49566	3.64096	4.23362	4.48827	4.30316	4.49566	4.49566	5.16862	5.0672
Kansl2			●				1	6.19895	5.42481	5.84232	5.01695	5.54791	5.61284	5.83928	5.34644	5.47546	5.59857	5.27223	6.17264	6.03223
Kcne4	●	●		●			3	5.84987	1.38915	2.09891	2.85807	2.02756	2.66068	3.67231	2.66068	1.94482	2.62594	2.0475	2.15712	3.34119
Kcnk1		●					1	5.15529	4.56994	3.95578	5.26469	4.52521	5.21935	4.75657	4.9317	4.71751	4.97908	4.88645	5.18798	5.15321
Kpna2	●						1	6.13946	4.62751	6.37933	6.40001	6.37171	6.79287	6.60473	6.61666	5.84738	6.2881	5.8269	5.8583	6.58491
Kpna3					●		1	8.46225	7.85068	7.79112	7.58292	7.49025	7.31894	7.67301	7.78945	7.83242	7.77163	7.84036	8.27113	8.30048
Kpna4					●	●	2	6.55741	6.12893	5.74985	5.82373	6.17478	5.36869	5.53534	6.04008	6.10846	6.58968	6.51359	6.87002	6.17845
Lamp3			●				1	7.30633	7.10666	6.16983	5.78475	6.2806	6.0814	6.10202	6.872	6.2387	6.4104	6.4104	6.3961	6.79112
Leprel1	●	●		●			3	6.68455	5.67784	5.39305	6.49291	5.35788	5.95882	6.01739	5.83337	6.27833	5.89577	5.18312	5.99645	6.67239
Lgals8						●	1	5.81665	5.39611	5.41182	5.3621	5.17409	5.06367	4.80671	5.50508	5.16093	5.73164	5.41746	5.27058	5.77202
Lgr4		●		●			2	6.62618	5.48508	5.24412	5.82768	5.13712	5.90325	5.67193	5.43193	5.96448	5.46251	4.99155	6.30903	6.1417
Lifr			●	●	●	●	4	5.45285	4.45956	4.45309	4.24341	3.83643	4.15681	4.17448	4.35077	4.62533	4.35635	4.48827	4.5918	5.22045
Limd1				●			1	7.21509	6.95757	6.97282	6.43758	5.8318	6.53411	6.89389	7.19804	6.95757	7.51945	7.32957	7.47442	6.30023
LOC100359986			●		●		2	6.48908	6.58343	5.68005	5.19508	5.94876	5.34003	5.56572	6.18948	5.30118	5.94313	6.20585	5.82242	6.31678
LOC100910753			●				1	6.47483	6.53225	5.66399	5.37754	6.2411	6.22056	5.97142	6.27128	5.95411	6.83308	6.66291	6.47254	7.01533
LOC100911266	●	●	●	●	●	●	6	10.0087	8.97293	7.93859	7.71311	8.64192	7.59941	7.68146	8.95493	9.17768	8.78902	9.86328	9.60137	8.73254
LOC100911534						●	1	7.35838	5.85781	5.39202	5.60171	7.60169	5.23755	4.82285	5.86914	5.43433	5.91579	5.53749	5.79331	5.77577
LOC100912024						●	1	5.80843	6.0589	4.28762	3.77425	4.4092	4.01859	3.03538	4.7713	3.57203	4.06949	3.82709	3.42496	3.90641
LOC100912132			●				1	9.03128	9.48443	7.54421	7.09902	8.76583	7.54949	7.57005	7.46861	7.96124	7.76701	7.43601	7.47954	8.03868
LOC100912845					●		1	6.22129	6.52386	5.47318	5.09164	4.51482	4.14708	4.95268	5.72784	5.0661	6.00292	5.2968	4.9131	5.55495
LOC102549890		●					1	5.33947	5.25207	4.1636	5.56746	5.43916	4.68949	5.25619	5.17699	4.97298	5.3772	4.58945	5.31119	4.70059
LOC102550203		●			●	●	3	7.23944	7.27666	5.43663	5.70213	6.6602	5.40567	5.48551	6.77672	5.60635	6.61678	6.03748	6.4078	6.51766
LOC102550291		●			●		2	4.57684	5.06892	3.52621	4.01825	4.40214	3.47892	4.34755	3.66332	3.26712	4.52978	4.59892	4.47207	4.38479
LOC102550385					●		1	8.29689	8.40772	7.83536	7.55887	7.67844	7.03561	7.41922	8.38691	6.87523	8.4036	8.29631	7.55092	7.83536
LOC102551257		●					1	5.28216	5.3575	4.02243	4.85714	4.40474	4.44339	4.78835	5.40718	5.16182	5.48496	4.06225	5.91848	5.60966
LOC102551354	●	●	●	●		●	5	7.69134	5.0317	5.32174	5.51154	5.35834	6.97649	6.35311	6.5436	8.14324	5.53413	4.82002	8.40784	8.303
LOC102551406				●			1	3.51193	4.04213	4.14767	3.27363	2.10453	3.53683	3.88154	2.95547	3.08667	3.65688	6.59329	3.13416	3.2277
LOC102551451				●			1	5.57805	5.16277	5.24468	4.87629	2.8348	4.72993	4.63948	5.33522	5.47647	4.30417	4.23345	5.86924	6.04023
LOC306766	●	●	●	●	●	●	6	7.96408	6.94336	6.63113	6.70435	6.52215	6.86956	6.12475	7.33995	7.39612	7.3287	6.95093	7.51804	8.03805
LOC367050						●	1	4.81412	4.49126	4.46277	4.6236	3.79678	4.61771	3.30775	4.83411	4.36541	3.93707	5.30148	4.07015	4.35169
LOC501467				●			1	5.43821	4.43456	5.65669	3.80405	2.4891	3.45852	3.41914	4.30173	2.79915	4.20446	3.95534	2.89757	3.78876
LOC501467 // LOC685989 // LOC686719				●	●		2	4.70128	3.99659	5.36546	3.72299	2.50625	2.92344	3.34776	3.79589	2.69597	4.00166	3.74832	2.68219	3.86944
LOC678880			●				1	4.72992	4.77679	4.89275	3.40139	4.18884	4.20856	4.31155	4.75077	4.89811	5.067	4.64729	4.09723	5.12839
LOC679730				●			1	5.05625	4.4254	5.39568	3.77942	2.8815	3.83691	3.55568	4.43204	3.29902	4.14569	3.97579	3.02777	3.86834
LOC681300						●	1	5.34523	4.99982	4.85189	4.69391	4.36998	4.36356	3.8613	4.91848	4.58458	5.06409	3.72539	4.68109	4.70691
LOC685069	●	●	●	●	●	●	6	6.22262	4.52352	3.87983	4.42992	3.91045	3.42071	4.10018	4.38475	4.55952	3.59933	3.95905	4.06227	6.76087
LOC685707					●		1	5.11969	4.46847	4.34543	4.30238	4.35363	3.99234	4.62294	4.50689	4.73063	4.56077	4.27378	4.36204	4.85842
LOC689141				●			1	7.19463	7.29765	6.15324	6.45216	5.86974	6.038	6.61273	6.94153	6.97739	7.01258	6.86241	6.86406	6.82295
LOC689959		●				●	2	5.01994	4.54183	3.27576	4.09375	4.44589	3.95653	3.51703	4.37198	3.67492	4.53141	3.8009	4.7569	4.47252
LOC690096			●				1	8.09875	8.31717	6.71444	5.86195	6.50581	6.11262	6.09634	6.83078	5.94472	6.35995	6.83504	6.05079	6.6478
LOC690911		●					1	5.18413	4.26951	4.10743	4.29795	4.16394	4.13081	4.48123	4.20522	4.84107	4.41834	4.11497	5.24761	4.59754
LOC691675						●	1	7.19427	7.02232	6.31315	6.15256	6.9616	5.8742	5.4051	6.43937	5.25477	6.58904	6.37728	5.65771	6.29696
LOC691849						●	1	6.77234	6.90298	6.43875	6.14984	6.29848	5.78553	5.67492	6.44198	5.56267	6.55413	5.80492	5.7716	6.79906
Loxl2	●						1	6.08205	4.43902	5.16001	6.05305	4.95714	6.11989	6.2342	5.8352	6.41409	5.53776	4.27622	6.47489	6.11967
Lpcat4					●		1	5.16954	4.68914	4.42252	4.21946	4.05109	3.99893	4.43957	4.71763	4.12273	4.42252	4.29889	4.14712	5.28306
Lpl	●	●	●	●	●	●	6	6.61866	4.87598	5.15035	4.42541	3.60954	5.1538	4.43428	5.30736	5.8262	5.3125	3.21828	5.49897	6.23231
Lppr1	●	●		●			3	5.58906	3.78391	4.27427	4.68557	3.67352	5.26469	4.87069	4.97029	5.20346	3.59982	3.58582	4.17682	5.20673
Lrif1					●		1	4.95379	5.59795	4.67517	4.9474	5.05733	3.87764	5.04968	5.07725	4.5241	5.30296	5.12698	4.86745	5.25296
Lrp4		●		●			2	5.54744	3.95755	3.45394	4.51299	3.40954	4.30902	4.27993	4.27993	4.52427	4.1485	3.19418	4.40408	4.69339
Ly6e	●	●		●		●	4	7.27309	4.92957	5.90349	6.46485	4.30108	6.69812	6.23002	7.00552	6.91205	5.99842	5.00462	5.45123	7.19802
Lyrm2						●	1	7.06428	7.68397	6.7642	6.5307	7.5752	6.69699	6.06993	7.26717	6.59247	7.38293	7.1157	7.0291	7.06428
Lyz2		●	●				2	5.04992	3.76678	3.45018	2.90775	3.56348	4.32673	3.7841	3.09153	3.23053	2.73031	3.44504	2.86504	4.51446
Mab21l1	●	●	●	●	●	●	6	7.53011	5.00775	5.364	5.6029	4.59	6.13976	5.47227	5.42809	5.79789	4.5321	4.17645	6.00092	7.38355
Man1c1				●			1	5.77862	5.44349	5.30057	5.65423	4.26633	5.57793	5.60466	5.54581	5.98216	5.65423	5.10032	6.13141	6.02668
Map4k3	●	●		●			3	7.34672	5.83055	5.88835	6.37232	5.87611	6.35356	6.63076	6.66663	6.11713	6.54234	5.56117	6.99248	6.98958
Mapk1ip1					●		1	6.45421	6.18181	5.84215	5.45127	5.15289	5.3305	5.58101	5.96239	6.01514	6.20188	6.06553	5.97262	6.17513
Mbd5						●	1	5.00857	4.70331	4.16934	4.43818	4.33803	4.50383	3.90551	4.64252	4.55496	4.44913	4.59186	4.59003	5.05932
Mbtd1				●	●		2	6.85771	6.14034	5.9439	6.36522	5.4723	5.76184	6.01671	5.90891	6.16649	6.00396	5.74721	6.64644	7.16628
Med13l					●		1	6.48687	5.596	5.75966	5.90022	5.82958	5.35703	5.87302	5.75875	6.29742	5.90058	6.08431	6.5621	5.82409
Mest	●			●			2	8.50179	7.02992	8.17421	8.10718	7.0287	8.75191	8.405	8.66939	8.55307	7.80075	7.18721	8.35598	8.3662
Mfap2	●		●	●	●		4	7.14302	5.19224	5.73777	4.89887	4.84082	5.19906	5.36762	4.8535	5.59882	4.91863	4.35476	4.16246	6.10909
Mfap3l	●			●			2	5.54683	4.31456	5.21941	5.55145	4.23216	5.54511	5.83671	5.71228	5.33806	4.91081	3.58112	5.91366	5.67448
Mir761						●	1	6.55843	5.94806	5.95915	5.26469	4.97871	5.41532	4.93298	6.10289	5.36464	5.75031	5.49376	4.73944	5.81888
Mllt3		●			●	●	3	5.86253	4.94411	4.26454	4.67501	4.93156	3.97577	4.15026	4.9317	4.85114	5.16157	4.87489	4.83902	5.30413
Mmp15						●	1	4.47844	4.1923	4.41732	4.66048	4.21332	4.37252	3.44999	4.4801	5.27807	4.36446	4.3578	4.59407	4.32818
Mobp						●	1	6.87305	4.80172	4.76693	4.18849	3.81274	4.23491	3.62387	4.05402	3.68387	3.40399	4.54296	3.2129	4.42767
Mpst					●	●	2	8.21723	8.42439	7.26946	7.30628	7.40156	7.07303	6.80071	7.90468	7.11048	7.67273	7.49283	6.65419	8.02171
Mrpl39					●		1	6.33651	6.53003	6.04738	5.81298	5.88292	5.26582	5.87323	6.04738	5.36252	6.40232	6.447	6.22797	6.04738
Mrps33					●		1	6.44106	6.12836	5.68133	5.60119	6.27909	5.35244	5.8323	5.95513	5.17918	6.13602	5.55686	5.33434	6.45703
Mtfr1			●				1	5.60646	5.34462	4.69022	4.36975	4.48196	4.89658	4.82616	5.1937	5.88223	5.54464	5.25247	5.3195	5.68323
Mtmr10	●		●		●		3	7.55121	5.83516	6.18235	5.36253	6.2776	5.93455	6.16595	6.70014	5.662	6.51429	5.74513	5.99218	6.92691
Mtrf1l			●		●		2	6.37122	6.44339	5.64646	5.34099	5.25717	5.1302	5.59999	5.64414	5.12682	5.86645	5.14679	5.50281	6.21103
Mturn				●			1	6.85971	6.94099	6.47856	6.19487	5.5533	6.38937	6.24363	6.56262	6.70699	6.30184	6.03759	6.78344	7.05036
Mxra8	●	●		●		●	4	6.75725	5.23395	5.20503	5.78882	4.10971	5.84112	5.29012	4.72092	5.39579	4.70372	3.88477	4.92577	6.26254
Mycbp2	●						1	6.58863	5.36991	6.1283	6.38952	5.77417	6.42796	6.67481	6.18657	6.30754	6.23443	6.01885	6.98626	6.46869
Myo19			●			●	2	5.58333	5.11538	4.80352	4.00737	4.16483	4.45515	4.00737	4.48827	4.35717	4.9031	4.66962	4.67525	4.8637
ND5		●					1	10.1912	9.74578	9.041	9.37848	9.74977	10.287	9.41818	9.55421	10.288	9.69261	8.37152	9.95553	10.4953
Ndufs6			●				1	7.12839	7.56088	6.19926	6.13224	7.76418	6.24805	6.45462	6.84505	6.73185	7.05593	6.97531	6.52088	7.13132
Nfat5		●		●	●		3	6.21139	4.77255	4.23802	4.88257	4.03203	4.52194	4.90935	4.80793	5.16411	4.81265	4.42383	5.7152	5.52739
Nfia		●		●	●		3	6.7759	6.23878	5.68954	6.08717	5.61041	5.65763	5.90303	6.04261	6.33042	6.04315	5.44272	6.33806	6.80117
Nid1	●			●			2	8.73287	7.11659	7.77708	7.83029	6.38036	7.94227	8.29331	8.56306	8.21233	7.42753	6.81948	8.59444	9.07743
Nkd2				●			1	7.13981	6.49565	6.95198	6.35112	5.92668	6.29227	6.42672	6.75894	6.63518	6.95684	6.64363	5.95472	7.06388
Nmnat1				●			1	7.70681	7.33864	7.74629	7.67363	6.2865	7.42662	7.39595	7.6233	7.6148	8.29772	7.50145	7.52288	8.05672
Npy	●	●	●			●	4	5.41982	4.32301	4.06076	4.20394	4.28307	4.36722	4.4213	4.32342	4.00295	3.6682	4.68379	3.64515	5.47235
Nr1d1		●		●			2	7.447	6.31249	5.85722	5.99316	5.60619	6.3136	6.07651	6.6121	6.79263	6.29951	5.50276	6.52841	6.77686
Nr1d2		●	●	●	●		4	7.21145	6.003	5.43702	5.66159	5.09145	5.29529	5.9505	6.04455	6.3973	5.76927	5.48006	6.57046	6.59943
Nrcam					●		1	7.57467	6.36963	6.57386	6.41106	6.34842	5.9199	6.6019	6.8278	6.5191	6.88135	7.01221	6.5919	6.92577
Nrep	●			●		●	3	9.7774	6.6746	7.30831	7.57267	6.43409	8.13998	7.25234	7.05049	7.27484	6.41861	6.19806	6.60898	8.18585
Nrn1l					●		1	6.28947	5.34173	5.25933	4.6557	5.07375	4.56424	4.611	5.33401	4.96752	4.96442	4.78825	4.70754	5.42097
Nt5c3a			●				1	5.18276	4.75072	4.39846	4.17882	4.05198	4.71882	4.82299	5.26832	5.24971	5.1862	4.90231	5.27156	5.67656
Ntn4	●			●			2	6.70925	5.21672	5.34003	5.46688	4.92775	5.80745	6.1912	5.59055	5.59816	5.47957	4.85253	5.73967	6.14866
Nupr1			●			●	2	7.5394	7.74208	6.91895	6.34776	6.90462	6.72666	6.17271	7.26087	5.73833	7.64987	7.84586	6.91299	7.00108
Nxph4	●						1	4.49917	3.41838	3.64569	3.72639	4.00793	4.89861	4.24972	5.20918	5.06658	4.59214	3.96109	4.30682	5.20277
Ogt				●			1	6.42143	5.69909	5.80978	6.2989	5.05076	5.85367	6.33805	5.95236	6.47196	5.91359	5.64255	6.89015	6.39706
Olfml2a	●	●		●			3	6.76142	5.397	5.6878	6.02805	5.45021	5.99831	6.24039	6.02805	6.24467	6.22373	5.22189	5.99839	6.69535
Olfml3	●			●			2	6.16153	4.71227	5.10015	4.97683	4.42262	5.66332	5.22734	5.61265	4.95216	5.16175	4.35657	4.9058	5.74693
Olr522				●			1	9.47498	8.75996	10.4428	9.3736	7.75069	8.85203	8.71008	9.65991	9.59351	8.88116	10.5044	8.57396	10.1046
Olr776						●	1	5.06944	4.35905	4.49427	4.23491	4.33122	4.48827	3.85668	4.96402	4.13381	4.78138	4.07264	4.33594	4.83682
Osgin2		●	●				2	6.20632	5.48412	4.95525	4.72067	5.19124	5.38194	5.35353	5.60025	5.11534	5.60382	5.40789	5.96094	6.10191
P4ha1	●	●					2	8.431	6.71823	7.42693	7.56664	7.3304	7.79169	8.18806	8.21247	7.69772	7.95899	7.34166	8.55075	8.03103
P4ha2	●						1	7.28444	5.77877	6.30845	6.58707	6.49558	6.92525	7.10753	6.58707	6.59851	6.58707	5.86678	6.58707	6.67709
Palm2					●		1	8.81898	8.03639	7.97424	7.90734	7.43887	7.22064	7.95368	7.92836	8.26412	8.03639	8.04015	8.57664	8.3174
Pank2						●	1	8.3965	7.62936	7.54617	7.69783	7.53024	7.41651	7.35694	8.26283	7.39871	8.21427	8.01027	7.75351	8.32231
Pank3	●				●		2	7.2869	6.3062	6.97295	6.87258	6.18627	6.08193	6.95831	6.90945	6.64699	6.69145	5.8118	7.59721	6.69674
Papd5		●	●		●		3	6.27232	5.478	4.90278	5.0674	5.05791	4.85958	5.478	5.36359	5.88785	5.62626	5.58578	6.11155	5.76626
Papd7						●	1	5.12371	4.44001	4.28921	4.40106	4.60174	4.4635	4.0116	4.55193	4.57894	4.52651	4.5577	5.27214	4.75283
Papola				●			1	7.6081	6.68841	6.72613	6.85572	6.30455	6.81246	6.67265	7.1153	7.00409	7.07372	7.15989	7.47685	7.50922
Pappa					●		1	6.0806	5.62682	4.8557	5.05035	4.53581	4.34084	4.89816	5.2992	4.51976	5.05035	4.85418	4.71124	5.20843
Paqr7				●			1	6.38478	5.45996	5.16284	5.35271	4.45909	5.44868	5.44449	5.82122	5.75245	5.49145	5.03801	5.60608	5.67142
Parm1	●			●			2	8.69262	7.28713	8.09839	7.88474	7.17505	8.27166	8.18203	8.66582	9.10292	8.45133	6.43154	7.79127	8.73865
Pcsk1	●			●			2	5.27015	3.19934	4.15167	3.98909	2.8389	4.05974	4.55866	4.20513	4.05967	4.15786	3.28737	3.99827	4.23322
Pdcd4				●			1	9.88105	9.58684	9.12363	9.36686	7.98302	9.09822	9.02482	9.08316	9.1283	8.99362	8.31295	9.14842	9.55758
Pde3b	●						1	5.77501	4.72488	4.82498	5.19801	4.82649	5.3468	5.19801	5.22051	5.19801	5.19801	5.15405	5.52784	5.58942
Pdgfra	●						1	7.59939	4.9417	5.27112	5.49841	4.92678	5.35855	5.53134	5.36098	4.58446	5.0083	4.2943	4.95	5.81763
Pdk4		●	●				2	5.09551	4.72809	3.49677	4.11843	4.53705	4.59277	4.46037	4.00086	4.46037	4.13821	4.13746	4.61595	6.02609
Pdlim1		●	●		●		3	8.06825	6.74143	5.93401	6.26029	6.96708	6.16868	7.27584	6.93594	6.83128	7.42095	6.96708	7.46976	7.09034
Pecr				●			1	5.79585	4.93436	5.14341	5.47122	4.39963	4.96327	5.22073	5.28518	5.28518	5.21942	5.28518	5.62243	5.77756
Pet100			●				1	6.0519	6.05557	5.28831	5.01178	5.80633	5.16871	5.38247	5.79962	4.98198	5.72596	6.2775	4.9228	5.47091
Pfkl	●						1	7.07251	5.92786	6.60098	6.86041	6.2328	6.69358	6.83774	6.25646	6.96316	6.30901	5.91413	6.98972	6.40708
Pgf	●			●			2	7.35653	5.27203	7.11379	7.15737	6.08423	7.81775	8.46774	9.15892	8.17556	7.6421	5.92861	7.73798	8.19198
Phactr2						●	1	5.20358	5.26784	4.86919	4.96592	4.87653	5.02173	4.14076	5.02173	5.09677	5.32589	4.90585	5.03011	5.01172
Phf20l1		●					1	5.36015	4.99099	4.38587	4.6519	4.84008	4.5752	4.744	4.94147	5.07581	4.91652	5.29874	5.51684	5.43502
Pibf1				●			1	4.66609	4.56529	3.92722	4.72724	3.39771	4.46546	4.36412	5.06517	4.57845	5.36435	4.85444	5.04146	5.80455
Pik3ca		●	●		●	●	4	5.23136	4.61831	3.64099	4.10329	4.70483	3.91081	4.25381	4.60444	4.95844	4.67921	4.60216	5.25188	4.97265
Pik3r1	●						1	6.17063	4.66382	5.83779	5.80999	5.34537	6.05115	6.61523	5.96508	5.72379	5.48966	4.58823	5.54267	5.55157
Pik3r3	●						1	5.17105	4.12749	5.01646	5.45199	4.81606	5.21477	4.79841	4.47116	5.74255	4.65401	3.13099	4.98755	6.07692
Plagl2	●	●		●	●		4	6.73175	5.73478	5.68313	5.918	5.12815	5.60966	5.97314	6.06895	6.43022	6.17467	4.67524	5.918	6.59693
Plekha3						●	1	7.28798	6.73923	6.30351	6.59912	6.33025	6.4122	6.31168	6.45399	6.86703	6.4697	6.54499	6.75498	7.15355
Plekhg3	●						1	5.54413	4.44755	5.16675	5.05552	4.58279	5.49337	5.43968	5.10941	5.07661	4.58494	4.13746	5.22726	5.32493
Plekho2					●		1	5.78122	5.57201	5.08582	5.46672	5.19839	4.68487	5.75545	5.68346	5.96134	5.54996	5.53831	5.78262	5.65152
Plin2				●			1	6.88013	6.90351	7.24922	6.54842	5.59526	6.77392	6.63177	6.60234	6.71625	7.06649	6.7257	6.45691	7.015
Plod1	●	●		●			3	6.31944	5.13805	5.24034	5.74009	5.03024	5.9794	6.07891	5.85469	6.49365	5.76371	5.23355	6.35552	6.24379
Plod2	●						1	7.35123	5.53302	6.4795	6.88303	6.38485	7.11368	7.10189	6.96073	7.12008	6.77687	6.14593	7.62166	7.37101
Pnkd	●			●		●	3	8.47908	7.01634	7.24681	7.25207	6.52516	7.2522	6.88785	7.20691	7.46387	7.2231	6.72616	6.79192	7.90013
Ppapdc1a			●				1	5.13756	4.70962	4.7647	4.13559	5.17252	4.67431	4.63612	4.3887	4.63753	4.38715	4.86706	4.53784	4.9908
Ppm1a					●		1	6.33439	5.53125	5.76058	5.48983	5.84817	5.18535	5.62926	5.58495	5.74423	5.65101	5.94538	6.27179	5.8751
Ppm1d			●			●	2	7.02578	6.17128	5.81827	5.56146	5.79869	6.08781	5.77208	5.7839	6.05188	6.3472	6.68153	6.29926	6.31114
Ppp2r2a		●	●				2	7.33558	6.90067	6.35995	6.3642	6.4366	6.3353	6.72393	6.8825	6.92593	7.26057	6.90067	7.45006	7.36016
Ppp3cb					●		1	7.30854	6.91942	6.38824	6.68699	6.7739	6.16013	6.70395	6.52534	6.91497	6.90461	6.97203	7.23787	7.08434
Prkx		●					1	4.78086	4.66367	3.71128	4.48	4.32195	4.22778	4.00884	4.41674	4.0412	4.62151	5.18528	4.08839	4.56341
Prrt4						●	1	6.24983	4.08155	4.36202	4.37223	3.87311	4.27137	3.77648	4.31455	4.58172	4.50293	3.87924	4.66024	4.45962
Prss23	●						1	4.653	3.11148	4.11384	4.0634	3.83012	4.22214	5.10234	3.70089	3.42304	4.42141	2.80795	3.2942	4.03603
Psat1				●		●	2	9.60124	8.73111	9.30852	8.76843	8.01412	9.13882	8.20672	8.09002	8.13558	8.66811	7.65291	7.69492	9.53669
Psca		●	●	●	●		4	5.4775	4.28189	3.74827	3.37779	3.64068	4.0978	4.29299	4.33416	3.95757	4.06543	3.47911	2.69638	5.05744
Psme1		●			●		2	6.28607	5.41532	4.99634	5.67845	5.42766	5.16879	5.45872	5.78253	5.37653	4.97736	4.31773	5.42766	6.46345
Ptpn12		●					1	6.4455	5.5863	5.04625	5.43007	5.58909	5.29893	5.49245	5.5863	6.02786	5.44807	5.25774	5.80568	6.04999
Ptpre	●			●			2	6.1043	4.71802	5.12644	5.13865	4.07519	4.83416	5.02792	4.93174	4.62707	4.92266	4.59163	5.12654	5.61006
R3hdm2					●	●	2	7.37251	6.78628	6.25173	6.41606	6.28694	6.07861	5.98702	6.65901	6.99455	6.98955	6.64041	6.82682	6.97418
R3hdml	●	●	●	●	●	●	6	8.55804	3.80862	4.25115	3.66582	3.94341	4.71301	4.49426	5.51333	6.02672	4.63229	3.60089	3.92436	8.9778
Rasl11b		●					1	5.80157	4.19818	3.31855	4.4804	4.52983	4.5701	4.69149	4.74236	3.61661	4.13197	3.5105	4.41045	4.50106
Rassf4	●						1	5.68768	4.55568	5.07609	5.46426	5.27185	5.94683	6.14342	5.2777	4.86444	5.83088	4.12853	5.60615	5.55818
Rassf9	●			●			2	6.28473	4.85098	5.48985	5.69452	4.94066	5.89442	5.90631	5.52679	4.7539	5.33738	4.1541	5.48468	6.1874
Raver2	●						1	5.78695	4.70012	5.49915	5.46464	4.98186	6.01236	5.86447	5.89372	5.61504	5.56526	4.75573	5.57151	5.99381
Rb1cc1		●		●			2	7.05881	6.6542	5.96679	6.53844	5.89533	6.10503	6.37474	6.68261	6.67819	6.85149	7.15947	7.1562	7.16117
Rbm24					●		1	7.65589	6.73116	6.78918	6.3381	6.08637	6.09817	6.49105	6.49105	6.36326	6.44704	6.2667	6.49105	7.04822
Rbm38	●						1	6.96185	5.44251	6.59966	6.39911	5.81412	6.04071	5.82091	6.15285	6.83778	6.06881	5.91938	6.04625	6.50027
Rbmx2					●		1	4.4399	4.67122	3.78906	3.9399	3.82597	3.32754	3.74031	4.57051	3.3856	5.02317	4.74776	4.60133	4.69293
Rcor2	●						1	4.98633	3.9473	4.21373	4.35011	4.16245	4.44331	4.36356	4.66246	4.7476	4.56479	4.10142	4.56952	5.18086
RGD1311595		●		●			2	4.84939	4.15063	3.34732	3.89117	3.6844	3.88337	4.04343	4.14744	4.29097	4.42252	4.49673	5.20863	4.76646
RGD1311863				●			1	6.88957	5.96812	6.07445	6.45162	5.68806	6.47776	6.57376	6.99562	6.3733	6.32045	5.49709	6.78348	7.1298
RGD1560248	●						1	5.52961	4.52385	4.7683	5.2826	5.2386	4.90904	5.51554	5.29863	5.10822	5.22662	4.66835	5.43709	5.7251
RGD1561195		●	●			●	3	8.89383	8.93971	7.05284	7.25355	8.79208	7.39412	6.79918	8.25354	6.94582	8.17377	7.71098	6.64463	8.18796
RGD1562550					●		1	5.23335	4.94766	4.74556	4.6677	4.5214	3.30734	4.25248	4.54226	4.24913	4.48945	4.81285	4.54024	4.34992
RGD1562690 // Ldha	●						1	6.84002	5.77016	7.33367	7.86735	7.10999	8.00042	7.91999	7.75037	7.43598	7.41915	6.49281	7.5458	7.44227
RGD1563300						●	1	6.83937	7.03988	5.84776	5.58127	6.49691	5.97141	4.96565	6.08009	5.40208	6.31376	5.69396	5.50207	5.90251
RGD1564801					●		1	5.02208	5.37909	4.71044	4.19002	4.3692	3.7161	4.17176	4.27554	4.96312	4.78718	4.72139	4.79086	4.76945
RGD1564883		●				●	2	11.1093	11.1824	9.90564	10.7582	10.4808	10.5491	10.0389	10.2766	9.7319	10.1634	10.1166	9.99851	11.0483
RGD1565033	●			●	●		3	7.86205	4.97363	6.33742	6.17727	5.09208	5.31817	5.76327	5.76486	5.26028	6.19475	5.46884	5.0143	6.41107
RGD1566270			●				1	8.10599	8.4581	7.16089	6.92682	7.97302	7.20864	7.24014	7.72751	6.91708	7.63251	7.52403	7.14074	7.78579
Rhobtb2	●			●			2	6.74625	4.34278	4.95185	5.11823	4.02425	5.40886	5.81296	4.87819	4.99665	4.62456	3.71886	5.46029	5.80729
Rimklb // LOC100362344		●					1	5.8473	5.91611	4.61726	5.50905	5.41024	4.93894	5.91344	5.17198	5.63398	5.11573	5.6015	5.8836	5.22667
Riok1		●	●	●	●	●	5	6.49198	6.1788	5.15519	5.33281	4.9599	4.87916	5.27769	5.65848	5.29973	6.16845	6.31924	6.02416	5.43022
Rmrp			●				1	13.1928	12.411	12.4391	12.2281	12.5501	12.7542	12.7187	12.9315	13.2988	13.05	13.1183	12.873	12.9428
Rock1		●					1	6.62212	6.0584	5.40111	5.99357	5.88267	5.72824	5.67771	6.01856	5.55942	6.31859	6.2371	6.26144	6.46893
Rock2		●					1	7.1224	6.73058	6.07877	6.47312	6.36809	6.22175	6.61518	6.64886	6.78275	6.88107	6.64626	7.55505	7.10456
Rsbn1		●					1	5.04027	4.25536	4.0386	4.46255	4.55919	4.38237	4.49904	4.36405	4.27886	4.66641	4.57864	5.07759	4.97258
Rspo1			●	●		●	3	8.77722	8.2202	8.08414	7.63486	7.11509	7.87343	7.39554	8.39907	7.85915	8.60718	8.12858	7.83256	8.8026
S100a11			●		●	●	3	9.17269	9.64033	8.25758	8.09639	8.42418	8.05152	8.04213	8.65567	9.08754	9.01393	8.30583	6.96577	9.62602
S1pr3	●						1	8.27984	6.44521	8.18135	8.65928	7.63071	8.70186	8.83753	8.22536	7.70768	8.05564	4.70695	7.35768	8.19619
Satb1					●	●	2	6.88693	6.06691	5.49261	5.21655	5.76572	4.89523	4.88543	5.63003	5.63003	5.61498	5.18439	5.55877	5.97256
Scai		●					1	5.57049	5.11001	4.56034	4.75469	4.7114	4.5279	5.08684	4.93174	5.07026	5.36067	4.7568	5.44448	5.49823
Scd	●						1	9.62862	8.23869	9.07664	9.00071	8.80616	8.64377	8.91309	8.77296	9.76126	8.90044	8.46692	9.26298	8.90499
Sema5a	●			●			2	7.43066	5.36319	6.13195	6.27059	5.064	6.10977	6.60517	6.31236	6.04186	6.13195	4.85328	6.20226	6.25253
Senp7		●					1	5.66881	4.89271	4.50685	4.77498	4.61709	4.81935	5.18907	4.76406	4.84985	4.67983	4.18386	4.97811	5.64951
Sepp1	●	●	●	●			4	5.15165	4.00818	3.82202	4.08301	2.88372	4.66225	4.7	3.86905	4.03391	3.74055	3.66902	3.5975	5.22945
Serpinb9	●						1	5.07361	3.90264	5.03818	4.93693	3.99028	5.51751	5.22769	6.20454	4.58431	5.27079	4.17658	4.37031	6.17167
Serpinf1	●						1	5.84987	4.21813	6.05252	5.41737	4.96027	5.37875	5.58374	5.70821	5.41737	5.41737	5.33269	4.58224	6.09567
Serping1		●		●			2	6.69373	4.10408	3.85557	4.25277	2.35707	4.37265	4.98314	4.33839	3.91597	3.80136	3.11797	3.41918	4.94854
Sfrp1				●			1	9.94198	8.95775	9.59011	9.47273	8.64285	9.01866	9.44595	9.20427	9.35972	9.11982	9.35972	9.51701	9.7444
Sgcb	●			●			2	6.77524	5.75012	5.93273	6.2503	5.56425	5.83523	6.26314	5.82442	6.57189	6.28795	5.56345	7.17678	6.71429
Sgk1	●	●					2	5.37722	3.80953	4.11649	4.44686	4.63205	4.96765	4.87341	5.74722	4.71223	4.92334	4.56809	5.28874	5.93483
Sh3bp4				●	●	●	3	5.29527	4.81841	4.53818	4.58738	3.67456	4.23491	3.99128	4.77515	5.00316	4.60057	4.76036	4.96521	5.17987
Siah2	●				●	●	3	5.79603	4.66964	5.05263	4.96734	4.94674	4.5038	4.16806	5.12182	4.94674	5.23193	4.64729	4.45655	5.57462
Sipa1l1					●		1	7.43692	6.17476	6.42989	6.17899	5.96819	5.53763	5.88398	6.11453	6.19139	6.18321	6.18354	6.19139	6.52254
Six3						●	1	7.23728	5.88448	6.06455	6.06455	5.86507	5.99511	5.54846	6.27446	6.17651	5.80487	5.80492	6.35688	6.57519
Slain2		●					1	7.36319	6.85777	6.2937	6.68618	6.76853	7.03119	6.6842	7.12239	7.60541	7.54856	7.73149	7.52168	7.61141
Slc12a2	●				●	●	3	6.02769	4.95529	4.92319	5.12388	5.21949	4.49742	4.80406	5.09117	5.59815	5.266	5.77323	5.89581	5.49247
Slc15a2	●						1	5.89774	4.27487	5.26405	5.33839	5.04269	5.04227	5.42571	4.94127	4.88768	4.85716	4.23247	4.94839	5.62976
Slc16a3	●						1	6.55196	4.96868	6.12049	6.53994	6.32936	6.64679	7.01596	6.75332	7.0188	6.71285	6.24063	6.97892	6.6726
Slc22a17	●						1	7.29343	5.42966	6.1603	6.3078	5.60769	6.45932	6.41691	6.07609	7.18144	5.7744	4.85319	6.1603	6.39006
Slc24a2	●		●	●	●	●	5	6.10517	4.08461	4.43197	4.05974	3.48778	3.6322	4.08461	3.8379	3.68316	3.88252	4.08461	4.10148	4.993
Slc25a23				●			1	6.33473	5.20445	4.77611	5.12799	4.46022	5.0387	4.85323	5.07431	5.66683	4.7633	3.94168	5.69078	5.64052
Slc2a1	●						1	9.46049	7.86017	9.13812	9.46417	9.12748	9.76723	9.91623	9.55381	9.84161	9.74923	9.49269	9.5616	9.09436
Slc2a3	●						1	4.49077	3.37938	3.97335	4.37608	4.36737	4.89985	6.20395	4.64732	5.22212	5.43233	4.62504	4.84056	3.85898
Slc38a2	●	●	●	●	●	●	6	8.62415	6.57032	6.30463	6.85914	6.33774	6.07646	6.16399	6.85914	6.90961	7.20003	6.62479	7.50058	7.97255
Slc46a3					●	●	2	5.12172	5.37284	5.3398	5.10062	4.49965	3.86106	4.08641	4.53035	4.28963	4.17635	3.98173	4.31604	5.17193
Slc5a3	●	●	●		●	●	5	5.60772	2.06281	1.57254	1.86599	2.72891	1.51585	2.08227	2.27725	2.29019	2.29019	2.29019	3.23693	2.96815
Slc6a6	●	●	●	●	●	●	6	7.43529	4.40365	3.6485	4.0294	4.17829	4.23365	4.89286	4.68462	4.48588	5.49667	4.40156	5.4967	5.84991
Slc7a11	●	●	●	●	●	●	6	5.59946	3.61298	4.38595	4.49632	3.85625	4.47875	4.41796	4.61253	4.21827	4.47363	5.63168	4.49632	4.6876
Slc7a2	●			●			2	7.59499	6.23497	7.23264	7.12413	6.3202	7.18827	7.3168	6.7796	7.54718	6.34295	5.40599	7.3052	7.52157
Slfn5	●						1	5.32684	3.99213	5.32733	5.72124	4.72803	6.22594	5.76874	5.53618	5.26211	5.00594	4.1516	5.61665	5.89896
Slit3	●						1	6.99326	5.70109	6.6373	7.03813	5.97199	6.85878	7.00756	7.0612	7.06718	6.89001	5.37209	7.09328	7.06927
Slmo2						●	1	6.49783	6.57938	6.03177	5.98132	6.11353	6.25845	5.46781	6.31675	5.59749	6.75786	6.22091	6.37406	6.2228
Smg7				●			1	6.10521	5.82631	6.07086	5.95174	4.85455	6.21045	6.3639	6.20242	6.98632	6.37896	6.22093	6.92585	6.61776
Smim11					●		1	8.05519	7.40503	7.63364	7.35528	7.26993	5.96483	6.74004	7.6172	6.34832	7.36055	6.96044	6.47319	7.3211
Snap23		●				●	2	6.6438	6.16327	5.49008	6.06297	6.38459	5.96379	5.45307	6.35995	6.54787	6.31202	5.89452	6.39867	6.88187
Snrpep2			●			●	2	5.77548	5.92944	4.5883	4.34436	5.31788	5.01753	4.11605	5.46715	4.42541	5.72959	5.12044	4.83587	5.41518
Sod3	●		●				2	3.9136	2.47309	3.30508	2.92824	3.04781	5.46628	5.1637	4.27576	3.53338	2.96095	2.57126	2.73706	5.85315
Sord				●			1	5.73001	5.41555	5.28535	5.50692	4.5078	5.21371	5.13051	5.43253	4.9484	5.48469	5.58732	4.80802	5.27524
Sos2					●	●	2	7.76231	6.75243	6.77655	6.73626	6.59851	6.28393	6.56141	6.90899	7.1216	7.00917	6.35835	7.1962	7.41778
Sox13		●					1	5.62394	5.29636	4.57031	5.05592	4.86947	5.26096	5.26349	5.13752	6.03982	5.13759	4.90765	5.51403	5.55566
Spta1	●						1	6.38334	5.31602	6.13662	6.48513	5.45729	5.97568	5.98128	6.39039	5.67675	6.10359	6.28595	6.69485	6.23355
Srcap	●						1	5.63374	4.48592	5.37081	5.54312	5.16232	5.23951	5.12066	5.43685	6.13578	5.42151	5.19802	5.76039	5.84143
Srd5a2						●	1	6.66841	6.08703	6.20223	5.55109	5.44658	5.30377	4.83976	5.82789	5.7546	5.81725	5.64871	5.8514	5.83987
St3gal5						●	1	5.55513	4.78581	4.62401	4.92849	4.91712	4.5663	4.52717	4.9411	4.96285	5.05256	4.91082	4.91712	5.37643
Stag2		●					1	6.56798	5.93932	5.47463	6.06485	5.98136	6.23986	6.16205	6.21599	6.29355	6.42597	6.50005	7.08182	7.09338
Stpg1					●		1	6.11794	5.99127	5.56415	5.59137	5.36981	4.88484	5.41369	6.10685	5.33682	6.23385	5.54387	5.09184	5.91749
Sulf1	●			●			2	5.43754	3.8961	5.00147	5.07562	3.87105	5.36911	6.10333	5.00054	4.77812	4.90804	3.34669	4.78386	5.12177
Susd2	●	●	●	●	●	●	6	6.00704	3.95251	3.85317	4.0869	4.06859	3.97746	4.35	5.59923	4.61665	3.78274	3.97305	4.62146	5.43654
Syde1				●			1	5.57494	5.52109	5.40826	5.20897	4.15905	5.21155	5.44313	5.64637	5.67489	5.7183	4.86709	5.47719	5.26213
Tab2					●		1	7.42062	6.73859	6.65481	6.67201	6.5025	6.27039	6.62434	6.77327	6.90279	6.61695	6.71545	7.15745	7.09951
Tbc1d31				●			1	5.55648	5.39245	5.32859	5.06833	3.93693	4.94974	5.06458	5.26482	4.78333	5.26755	5.30571	5.24047	5.51015
Tenm3		●					1	6.04862	5.13839	5.02706	5.66957	5.07882	5.33344	5.49919	5.10555	5.23281	5.08542	4.69722	5.80272	5.95004
Tet1		●	●		●		3	5.13505	4.60028	3.90486	3.58456	3.88641	3.8047	4.23593	4.67505	4.24747	4.54934	4.29161	4.54804	4.9431
Tfap2a	●	●	●	●			4	7.08878	5.13805	5.86963	5.85448	5.30935	6.20856	6.0781	6.36461	6.92905	6.00593	4.54603	6.83507	6.8781
Tfrc		●					1	4.65186	4.19089	3.49697	4.71238	4.74417	5.38327	4.80818	6.23637	5.56735	6.11235	5.64117	7.32112	5.28661
Tgfa						●	1	4.06661	4.11201	3.57103	3.97956	3.42356	3.72035	3.08333	4.83984	4.11201	4.91333	5.0238	4.59457	3.93402
Thrsp				●			1	7.50931	6.27789	6.91287	6.49864	5.86009	6.8635	6.35193	7.24844	7.06782	7.58265	5.8195	6.81885	7.06531
Tia1				●			1	5.52495	5.45089	4.97568	5.35474	4.04373	5.64789	5.45044	5.3542	5.23388	4.99397	4.35093	5.40504	5.89318
Timm10b		●					1	4.99224	5.16305	3.56465	4.14788	4.35851	4.13167	4.19322	4.95289	4.43796	4.70179	4.43796	4.43796	4.96054
Tkt				●			1	8.58577	7.81	8.81672	8.43713	7.42651	8.85658	8.556	9.1301	9.1711	8.36214	7.86881	9.51921	9.0033
Tmem131		●		●			2	6.39233	5.53444	5.38926	5.89855	5.21216	5.69947	6.21045	6.19452	6.07686	6.29062	6.0091	6.6368	6.56608
Tmem184c				●			1	6.39843	5.59966	5.43373	5.47937	4.69802	5.3406	5.37062	5.69666	5.63047	5.54526	5.37479	5.5387	6.15314
Tmem245					●		1	6.2625	5.81482	5.678	5.93869	5.58394	5.09422	5.84137	5.83283	5.71977	5.88599	5.85026	6.27813	5.65637
Tmem60			●				1	6.50392	6.46801	5.83608	5.49041	6.14444	5.64487	5.8483	6.40357	5.87646	6.36973	6.04488	6.11965	6.36384
Tmem63b				●	●		2	7.23627	6.28117	6.3851	6.32941	5.65743	6.10637	6.41376	6.56999	6.77168	6.72296	6.65125	6.72706	6.98718
Tmf1		●	●				2	6.48935	5.97235	5.29923	5.48635	5.60941	5.53051	5.71928	5.97235	5.97235	6.07406	6.42313	6.8745	6.41975
Tmod2					●		1	6.59406	5.68106	5.43596	5.33729	5.16344	4.89109	5.17412	4.7928	5.1686	5.02034	4.79701	5.3016	5.84815
Trib1		●					1	5.72876	5.22954	4.46462	4.96459	5.41335	5.54701	5.28595	5.59902	5.52214	4.6601	4.26643	4.83788	5.88051
Trpm3	●			●			2	6.93003	5.33836	6.30962	6.40092	5.21058	6.1761	6.92318	6.35022	6.08631	6.18552	3.67581	6.12403	6.40346
Tsc22d3						●	1	4.91351	4.98253	5.08118	4.86418	4.75549	4.36741	3.88423	4.75549	4.76677	4.70592	4.70848	4.72207	4.7731
Tspan7				●			1	7.4386	6.61291	7.07461	6.76045	6.14068	6.94767	6.9977	7.23336	7.40444	7.26157	6.80763	7.05955	7.54563
Ubr3					●		1	7.65002	7.01799	7.0673	6.94965	7.00698	6.57969	6.94756	6.99926	6.97455	7.07553	7.21004	7.85818	7.40015
Uchl5		●	●				2	5.76711	5.56113	4.52307	4.58013	4.88386	5.01157	5.02207	5.06853	4.32775	5.40789	5.20102	5.43231	5.6265
Usp12			●		●	●	3	5.57805	5.82474	4.76684	4.31375	4.98018	4.50013	4.40589	5.40059	5.07654	5.40119	5.4996	6.06657	5.55845
Usp15		●	●			●	3	6.92651	6.30219	5.49981	5.7685	5.87524	6.00295	5.55941	6.33044	6.30219	6.57497	6.54363	6.97972	7.09866
Usp24			●		●		2	5.89355	5.3443	4.95911	4.92739	5.07505	4.8007	5.21429	5.19074	5.15888	5.52889	5.71855	5.89588	5.54504
Usp46			●				1	5.96034	5.41892	5.12142	4.59181	5.15638	4.92667	5.03917	5.40004	4.89314	5.17306	4.62737	5.40892	5.8863
Vamp1	●			●			2	7.37766	5.78695	7.36613	7.65532	6.21809	7.07953	7.13431	6.62703	7.55524	6.29505	6.11946	7.08717	7.57112
Vegfb				●			1	10.293	9.56455	10.0606	9.46521	8.68228	9.43655	9.53518	10.0151	10.0523	10.1792	9.542	9.6766	10.5639
Vezf1		●					1	6.98671	6.79907	5.93635	6.37107	6.67075	6.6363	6.65041	6.59285	6.90737	7.03597	6.88368	7.24864	7.23435
Vldlr	●			●	●		3	6.24741	4.7987	5.32025	5.57026	4.80053	4.89919	5.41895	5.28856	5.48518	5.79124	4.90232	6.02032	5.41314
Vof16	●			●	●		3	5.91761	3.92211	5.19302	6.10267	3.43511	4.80184	5.45999	5.14842	5.93042	4.67178	3.50023	5.77525	5.80066
Vps13a		●					1	5.02322	4.39232	3.8379	4.544	4.33386	4.22811	4.7658	4.76464	4.76464	5.14455	5.20622	5.40655	4.89216
Wnt7b	●						1	7.83274	5.955	7.45421	7.57155	6.72657	7.60813	7.84139	7.11215	7.15037	6.65655	5.48017	6.31309	7.11215
Yes1		●					1	5.70202	5.97327	4.7416	5.62839	5.3243	5.43361	5.48205	5.72115	5.20653	6.27652	5.80063	6.21564	5.85406
Zbtb41					●		1	5.8538	5.52487	5.25271	5.36807	5.30155	4.72177	5.5374	5.30736	5.62687	5.7968	5.40932	6.07483	5.62438
Zcchc18		●	●				2	5.68683	3.33792	2.8822	2.87122	3.23311	2.99399	3.2834	3.13245	2.87034	2.96109	2.95434	3.13109	3.79
Zfp110				●			1	5.26332	5.55877	5.10619	5.479	4.02789	4.45923	4.8545	4.9893	5.70096	5.07179	4.96765	5.42822	5.05028
Zfp146			●				1	6.195	5.8841	5.71013	4.92574	5.37884	5.61193	5.71744	5.57545	5.72768	5.61193	5.09039	5.7684	5.87432
Zfp260			●				1	6.46574	6.00691	5.51931	4.99846	5.03633	5.75885	5.81716	5.57829	5.43395	5.66056	5.03968	5.87376	6.0099
Zfp37					●		1	5.88334	6.06836	5.19889	5.40575	5.20901	4.3549	5.0085	5.70767	5.08122	5.77969	5.33316	5.35089	5.64987
Zfp385a					●	●	2	7.77215	6.98959	6.84101	6.62402	6.39841	6.3034	6.20936	7.38873	6.92721	7.07613	6.8839	6.38902	7.31017
