# Supplementary material for: Histone acetyltransferase inhibition reverses opacity in rat galactose-induced cataract
Source: PLoS One. 2022 Nov 23;17(11):e0273868. doi: 10.1371/journal.pone.0273868 (PMC9683626; doi:10.1371/journal.pone.0273868)
Supplement: S4 Dataset — Genes (shown in Fig 4) whose expression levels changed significantly in each treatment sample are indicated by "◆". The difference between the signal value for each treatment sample and the median signal value for the six galactose samples is shown in the seven columns on the right. (XLSX) [file pone.0273868.s013.xlsx]

## Sheet: Dataset S4
				Difference in signal value from galactoes sample							P value
Gene	C646+CPTH2	CBP30+CPTH2	TH1834	Control	C646	CBP30	CPTH2	C646-CPTH2	CBP30-CPTH2	TH1834	Control_p	C646_p	CBP30_p	CPTH2_p	C646-CPTH2_p	CBP30-CPTH2_p	TH1834_p
A3galt2	◆	◆	◆	-2.16658	-0.342241	-0.473254	0.0427764	-1.15122	-1.3728	-1.38618	0.000181779	0.165107	0.235551	0.780837	0.0234653	0.00169828	0.000392348
Acta1			◆	-2.06245	0.688719	-1.57676	1.40076	-0.306157	-2.4291	-1.64166	0.000368434	0.0283241	0.000145829	0.000491806	0.563189	7.16825e-08	3.16337e-05
Acta2	◆		◆	-2.09038	0.878871	-1.64905	0.67951	-1.50429	-2.07222	-1.46675	0.000305768	0.00433228	7.21673e-05	0.137041	0.00297242	3.69678e-06	0.000184364
Arrdc3			◆	-3.77476	-0.178746	-0.110442	-0.724205	-0.995715	-0.184493	-1.26445	6.14961e-11	0.412087	0.743724	0.0162121	0.050549	0.544883	0.00114809
Asl		◆		-0.986001	-0.387271	-0.115019	-0.119363	0.637338	-0.81322	-0.62099	0.0918123	0.122471	0.735539	0.466784	0.191393	0.0516608	0.0894721
Aurkb	◆			-1.19601	-0.22282	-0.790863	0.347346	-1.0004	-1.35508	-0.24386	0.0401689	0.330396	0.0525937	0.571303	0.0494564	0.00193051	0.431052
Bmp6		◆		-1.03238	0.308984	0.0210679	0.877162	-0.0516545	-1.0594	-0.176788	0.0772665	0.382126	0.987672	0.0418819	0.944399	0.0134858	0.531714
Cd81	◆			-1.20915	0.43478	0.219811	0.000460131	-1.12475	-0.170268	0.861126	0.0379953	0.189886	0.648921	0.692443	0.0269028	0.565215	0.0599161
Csrp1		◆		-1.72888	0.150709	-0.366707	0.379529	-0.0500214	-1.05529	-0.960354	0.00287633	0.745787	0.350379	0.512241	0.946996	0.0138197	0.0118176
Ddit3			◆	-1.04247	-0.0112665	-0.691707	0.282046	0.638791	-0.0572271	-1.27932	0.0743658	0.811523	0.0884802	0.700162	0.190409	0.738332	0.00101133
Emd		◆		-1.21316	0.00993703	0.0484795	0.416657	0.120876	-0.739892	-0.2172	0.0373512	0.869097	0.960543	0.448284	0.783398	0.073513	0.469679
Ethe1		◆	◆	-1.25803	0.357509	-0.245007	0.510302	0.429433	-0.960929	-1.32655	0.0307639	0.297164	0.518518	0.308739	0.372809	0.0237718	0.00067063
Gadd45g			◆	-2.14373	-0.6289	-0.961746	0.28247	-0.538272	-0.853901	-1.55151	0.000212828	0.0171477	0.0191402	0.699291	0.297533	0.0420863	8.01417e-05
Gpr19		◆		-1.16522	-0.0708066	-0.21109	0.48079	0.0295917	-0.977325	-0.24937	0.0456807	0.656113	0.571868	0.349241	0.926261	0.0216906	0.423304
H3f3b	◆			-2.51035	-0.376619	-0.535302	-0.233201	-0.889254	-0.455626	-0.427293	1.41451e-05	0.131684	0.182494	0.296812	0.0813857	0.23658	0.218539
Hebp2			◆	-1.54143	-0.276698	-0.736451	-0.487971	-0.885963	-1.36481	-1.27059	0.00795368	0.245864	0.0703868	0.0802109	0.0825411	0.00179965	0.00108968
Hist2h2ab			◆	-1.07487	-0.469707	-1.43661	0.494616	0.107081	-1.47936	-1.1109	0.0656465	0.0671352	0.000527165	0.329864	0.804647	0.000764165	0.00396516
Hmgb2			◆	-2.86721	-0.205328	-0.23042	-0.0386539	-0.293039	-0.662762	-1.42031	6.95614e-07	0.361475	0.541144	0.614277	0.581011	0.104119	0.000286162
Icam1		◆		-1.05728	-0.448323	0.15036	0.217103	-0.551018	-1.04086	-0.514458	0.0702688	0.0790016	0.771227	0.837524	0.285883	0.0150512	0.149605
LOC100362827			◆	-1.35276	-0.676955	-0.484932	-0.40455	-0.89487	-0.657825	-1.02626	0.0200601	0.0107613	0.224811	0.128951	0.079445	0.10638	0.00743649
LOC102547643			◆	-2.99518	-1.63125	-0.351268	-1.56267	-1.52828	-0.257446	-1.85554	2.15808e-07	4.64701e-09	0.369564	2.2939e-06	0.0025407	0.446651	2.91068e-06
LOC102553292			◆	-1.05763	-0.780442	-0.023949	-0.89852	-0.732231	-1.01514	-1.28005	0.0701743	0.00361912	0.902842	0.00388891	0.15297	0.0174856	0.001005
Mcm5		◆		-1.2903	-0.192357	-0.594931	-0.230014	-0.737225	-0.871363	-0.778722	0.0266667	0.385666	0.140396	0.300922	0.150124	0.0384627	0.0376128
Mdk		◆		-1.20166	0.568962	-0.351221	0.221786	-0.230644	-0.729204	0.337771	0.0392211	0.075581	0.369623	0.827395	0.669178	0.0772536	0.536917
Mki67			◆	-1.46711	-0.786482	-1.23544	-0.763959	-1.60543	-2.0738	-1.56294	0.0115859	0.00338366	0.00278452	0.0119285	0.00151172	3.63741e-06	7.14096e-05
Mt1m	◆	◆		-1.6859	-0.211812	0.0664529	0.175303	-1.03885	-1.96175	-0.0472135	0.00366348	0.349748	0.926665	0.92894	0.0412089	1.1199e-05	0.754722
Mt2A		◆		-1.40532	-0.0102419	0.227469	0.188741	-0.566223	-0.93646	0.270687	0.0156564	0.814284	0.635929	0.899389	0.272394	0.0271995	0.648786
Mthfd1	◆			-1.2485	0.127991	-0.628436	-0.188877	-0.914318	-0.491213	-0.952434	0.0320728	0.806237	0.120267	0.357351	0.0730125	0.207865	0.0124746
Myadm		◆		-1.06376	-0.128181	-0.534037	0.246706	0.935456	-0.840913	-0.174191	0.068536	0.519197	0.183479	0.774012	0.057195	0.0449651	0.535838
Myh9//LOC100911597			◆	-0.988934	-0.47972	-0.254357	-0.0885553	-0.629835	-0.0978087	-1.36943	0.0908315	0.0621058	0.504277	0.520668	0.22072	0.674047	0.000457015
ND6			◆	-1.3316	-1.10342	-0.595022	-1.14767	-1.97458	-0.923171	-1.22814	0.0221173	5.57296e-05	0.140338	0.000347483	9.27147e-05	0.0292339	0.00155687
Nrip2		◆		-1.51226	-0.579126	-0.536465	-0.260177	-0.0261845	-0.952694	-0.944169	0.00923586	0.0270558	0.181592	0.263537	0.984949	0.024881	0.0131945
Olr1546			◆	-1.95922	-2.30485	-2.03249	-1.62924	-2.40656	-1.93267	-2.71553	0.000719808	2.65769e-16	1.08556e-06	9.11854e-07	1.84026e-06	1.48615e-05	1.50285e-11
Pdpn		◆		-2.09732	0.433159	-0.00957547	0.585737	0.0171278	-0.801815	-0.463075	0.000291809	0.191795	0.929853	0.219831	0.946062	0.0546513	0.187893
Pmf1		◆		-1.09278	-0.356324	-0.531583	-0.0507172	-0.376949	-1.24175	-0.659539	0.0611974	0.150715	0.185401	0.590978	0.471823	0.00424641	0.0732492
Ppdpf		◆		-1.04067	0.137813	-0.159197	0.201534	-0.0517247	-1.09325	-0.12746	0.0748762	0.779936	0.658201	0.871385	0.944287	0.0109963	0.612683
Prim1		◆		-1.3007	-0.257228	-0.646357	0.408888	0.143098	-0.833055	-0.242274	0.0254509	0.274469	0.110469	0.46128	0.749514	0.0467863	0.433297
Prtfdc1		◆		-1.63269	-0.197102	-0.141884	0.15808	-0.297404	-0.859736	-0.446205	0.00490738	0.376705	0.68813	0.966953	0.575051	0.0408445	0.201921
Rbm3		◆		-2.99263	-0.662195	-0.130772	-0.314796	-0.429345	-0.829523	-0.966678	2.21017e-07	0.0124504	0.707604	0.204272	0.409841	0.0476248	0.0113152
RGD1559962			◆	-1.13101	-0.190827	-0.387431	0.0986519	-0.3635	-0.49248	-1.08151	0.0525381	0.388584	0.32564	0.901851	0.488528	0.206891	0.0049545
RGD1561694		◆	◆	-2.96639	-0.653722	-0.666663	-0.00929586	-0.682253	-1.02245	-2.18981	2.81995e-07	0.0135226	0.100141	0.672595	0.183747	0.0167602	4.19593e-08
RGD1565054//RGD1564744//Rplp1//LOC100360522			◆	-1.79364	-1.27606	-1.12912	-1.08842	-1.2175	-1.43001	-1.20774	0.00197829	3.67783e-06	0.00616354	0.000642511	0.0164805	0.00111279	0.00184174
Rnf41			◆	-1.01213	0.0568156	-0.782808	-0.0333379	-0.294932	-0.0344412	-1.08723	0.0833688	0.998434	0.0549629	0.624672	0.578423	0.775281	0.00474604
Rrm2			◆	-1.64689	-0.595319	-2.08596	-0.261458	-1.95098	-1.8225	-1.23184	0.00454259	0.0233942	5.67946e-07	0.262023	0.00011254	4.19965e-05	0.00150977
Rsad2		◆		-1.97658	-0.829725	-0.544121	-0.277375	-0.418559	-0.977801	-0.68803	0.000644508	0.00206562	0.175737	0.243718	0.422189	0.0216325	0.0628755
Sesn2			◆	-2.11421	-0.452924	0.841621	0.0231912	0.309336	-0.645461	-1.04745	0.000260336	0.0763137	0.0538846	0.739493	0.514828	0.112214	0.00637636
Slc16a14		◆	◆	-2.08861	0.2836	0.37639	0.232365	0.554712	-0.956722	-2.47046	0.000309404	0.431976	0.40875	0.804621	0.253684	0.024333	7.36458e-10
Slc16a6			◆	-5.19832	-0.417984	0.430121	0.334643	0.471848	-0.215884	-2.30148	2.10256e-19	0.0987083	0.340414	0.595477	0.329094	0.50134	8.85524e-09
Slc20a1			◆	-1.95211	-0.669127	-0.136835	0.462386	1.66306	0.785439	-1.68528	0.000752933	0.0116299	0.696953	0.376133	0.000795885	0.143526	1.98502e-05
Slc43a2		◆		-2.33284	-0.185558	0.214795	-0.316946	-0.24481	-0.825049	-0.885879	5.51697e-05	0.398732	0.657491	0.202157	0.648698	0.0487049	0.0193997
Slfn13			◆	-1.68806	-0.500827	-1.56083	0.109803	-0.730206	-1.60748	-1.11575	0.00361973	0.0525215	0.000169646	0.926372	0.154135	0.00027438	0.00382019
Stat3			◆	-2.03866	0.248867	0.391691	0.592213	0.905726	0.0259614	-1.44504	0.000431073	0.505944	0.388504	0.213158	0.065409	0.875506	0.000226767
Stmn4	◆	◆		-2.69537	-0.0252873	-0.0873123	-0.180016	-1.19087	-1.50412	-0.870229	3.1073e-06	0.773985	0.78551	0.370327	0.0190299	0.00063037	0.0214496
Tagln	◆		◆	-2.23471	0.323875	-2.8337	0.43672	-1.01718	-3.00584	-1.07428	0.000112598	0.354597	1.3167e-11	0.415705	0.0456998	3.77976e-11	0.00522969
Tgfb1i1	◆	◆		-0.992374	0.501465	-0.652242	-0.203165	-0.898527	-0.764566	-0.135205	0.0896922	0.122948	0.107393	0.337039	0.0782013	0.065441	0.599616
Tgif1	◆	◆		-1.3731	0.0936359	-0.269938	-0.0650072	-1.02222	-1.0059	-0.812751	0.0182417	0.899778	0.481011	0.563916	0.0446202	0.0184408	0.0306793
Thbs1	◆		◆	-0.994278	-0.360993	-1.77896	0.505161	-1.79367	-2.04983	-1.40365	0.0890663	0.146162	1.90107e-05	0.315562	0.000388147	4.64756e-06	0.00033408
Tmco4		◆	◆	-2.37038	-0.101493	-0.132404	0.362526	0.169781	-0.927506	-1.21961	4.16862e-05	0.58103	0.70473	0.543045	0.70946	0.0285563	0.00167067
Tmem140		◆		-4.73339	0.198576	0.393564	0.723051	0.178644	-1.58969	-0.305694	2.34728e-16	0.623799	0.386068	0.107927	0.696327	0.000317651	0.348893
Tmem171		◆		-1.47076	-0.0507347	-0.500706	0.558409	0.115024	-1.0509	-0.092346	0.0113778	0.707242	0.210865	0.249639	0.792395	0.0141843	0.673439
Tmem194			◆	-0.978323	-0.81608	-0.383811	-0.189613	-0.502454	0.439351	-1.28947	0.0944203	0.00241915	0.329878	0.356287	0.331947	0.46854	0.000926804
Tnfrsf12a		◆		-1.37758	0.0212395	-0.274541	0.869547	0.314812	-0.794028	0.106963	0.0178612	0.900093	0.474253	0.0440529	0.507793	0.0567752	0.952167
Tpm4		◆		-1.06102	-0.122775	-0.629595	-0.0267739	-0.52546	-0.925751	-0.787022	0.0692643	0.531442	0.119613	0.63761	0.309558	0.028829	0.035809
Trap1		◆		-1.21241	-0.191282	-0.526079	-0.0694098	-0.245457	-0.698157	-0.659795	0.0374706	0.387714	0.189765	0.5557	0.647768	0.0890065	0.0731502
Tuba1b//Tuba1a//LOC100910937	◆	◆		-1.53954	-0.344552	-0.653318	0.055368	-1.27673	-1.18019	-0.328782	0.00803188	0.162678	0.106837	0.807757	0.0118576	0.00637045	0.320953
Tuba1c			◆	-1.67631	0.2162	0.166382	0.337017	1.36576	0.0336796	-1.52823	0.00386407	0.581159	0.742369	0.590924	0.00576409	0.888495	0.000101144
Tubb3		◆		-1.82019	0.184442	0.232064	0.0875892	-0.578782	-1.18392	-0.235133	0.00169097	0.65894	0.628187	0.877615	0.261586	0.00621873	0.443489
Vcl			◆	-1.30726	0.0465844	-0.25121	0.194362	-0.707743	-0.476889	-1.18756	0.0247089	0.970084	0.509048	0.887068	0.167521	0.219103	0.00217
Zfp36	◆	◆		-2.17685	0.318657	0.645543	0.574985	-0.853671	-1.2019	0.324356	0.00016926	0.364099	0.143333	0.231239	0.0945949	0.00553132	0.558493
Zfp593	◆			-1.58842	-0.168347	-0.348046	-0.110826	-1.04257	0.0753424	-0.33326	0.00622074	0.432979	0.373648	0.481399	0.040477	0.959034	0.315708
